# Supplementary material for: Topologically-guided continuous protein crystallization controls bacterial surface layer self-assembly
Source: Nat Commun. 2019 Jun 21;10:2731. doi: 10.1038/s41467-019-10650-x (PMC6588578; doi:10.1038/s41467-019-10650-x)
Supplement: Supplementary file 4 — Source Data [file 41467_2019_10650_MOESM4_ESM.xlsx]

## Sheet: Fig 1j
Control Cells
Normalized Distance from Stalk Pole:	0	0.025641	0.0512821	0.0769231	0.102564	0.128205	0.153846	0.179487	0.205128	0.230769	0.25641	0.282051	0.307692	0.333333	0.358974	0.384615	0.410256	0.435897	0.461538	0.487179	0.512821	0.538462	0.564103	0.589744	0.615385	0.641026	0.666667	0.692308	0.717949	0.74359	0.769231	0.794872	0.820513	0.846154	0.871795	0.897436	0.923077	0.948718	0.974359	1
Cell 1: Upper	1	1	1	1	1	1	1	1	1	1	1	1	1	1	1	1	1	1	1	1	1	1	1	1	1	1	1	1	1	1	1	1	1	1	1	1	1	1	1	1
Cell 1: Lower	1	1	1	1	1	1	1	1	1	1	1	1	1	1	1	1	1	1	1	1	1	1	1	1	1	1	1	1	1	1	1	1	1	1	1	1	1	1	1	1
Cell 2: Upper	1	1	1	1	1	1	1	1	1	1	1	1	1	1	1	1	1	1	1	1	1	1	1	1	1	1	1	1	1	1	1	1	1	1	1	1	1	1	1	1
Cell 2: Lower	1	1	1	1	1	1	1	1	1	1	1	1	1	1	1	1	1	1	1	1	1	1	1	1	1	1	1	1	1	1	1	1	1	1	1	1	1	1	1	1
Cell 3: Upper	1	1	1	1	1	1	1	1	1	1	1	1	1	1	1	1	1	1	1	1	1	1	1	1	1	1	1	1	1	1	1	1	1	1	1	1	1	1	1	1
Cell 3: Lower	1	1	1	1	1	1	1	1	1	1	1	1	1	1	1	1	1	1	1	1	1	1	1	1	1	1	1	1	1	1	1	1	1	1	1	1	1	1	1	1
Cell 4: Upper	1	1	1	1	1	1	1	1	1	1	1	1	1	1	1	1	1	1	1	1	1	1	1	1	1	1	1	1	1	1	1	1	1	1	1	1	1	1	1	1
Cell 4: Lower	1	1	1	1	1	1	1	1	1	1	1	1	1	1	1	1	1	1	1	1	1	1	1	1	1	1	1	1	1	1	1	1	1	1	1	1	1	1	1	1
Cell 5: Upper	1	1	1	1	1	1	1	1	1	1	1	1	1	1	1	1	1	1	1	1	1	1	1	1	1	1	1	1	1	1	1	1	1	1	1	1	1	1	1	1
Cell 5: Lower	1	1	1	1	1	1	1	1	1	1	1	1	1	1	1	1	1	1	1	1	1	1	1	1	1	1	1	1	1	1	1	1	1	1	1	1	1	1	1	1
Cell 6: Upper	1	1	1	1	1	1	1	1	1	1	1	1	1	1	1	1	1	1	1	1	1	1	1	1	1	1	1	1	1	1	1	1	1	1	1	1	1	1	1	1
Cell 6: Lower	1	1	1	1	1	1	1	1	1	1	1	1	1	1	1	1	1	1	1	1	1	1	1	1	1	1	1	1	1	1	1	1	1	1	1	1	1	1	1	1
Cell 7: Upper	1	1	1	1	1	1	1	1	1	1	1	1	1	1	1	1	1	1	1	1	1	1	1	1	1	1	1	1	1	1	1	1	1	1	1	1	1	1	1	1
Cell 7: Lower	1	1	1	1	1	1	1	1	1	1	1	1	1	1	1	1	1	1	1	1	1	1	1	1	1	1	1	1	1	1	1	1	1	1	1	1	1	1	1	1
Cell 8: Upper	1	1	1	1	1	1	1	1	1	1	1	1	1	1	1	1	1	1	1	1	1	1	1	1	1	1	1	1	1	1	1	1	1	1	1	1	1	1	1	1
Cell 8: Lower	1	1	1	1	1	1	1	1	1	1	1	1	1	1	1	1	1	1	1	1	1	1	1	1	1	1	1	1	1	1	1	1	1	1	1	1	1	1	1	1
Cell 9: Upper	1	1	1	1	1	1	1	1	1	1	1	1	1	1	1	1	1	1	1	1	1	1	1	1	1	1	1	1	1	1	1	1	1	1	1	1	1	1	1	1
Cell 9: Lower	1	1	1	1	1	1	1	1	1	1	1	1	1	1	1	1	1	1	1	1	1	1	1	1	1	1	1	1	1	1	1	1	1	1	1	1	1	1	1	1
Cell 10: Upper	1	1	1	1	1	1	1	1	1	1	1	1	1	1	1	1	1	1	1	1	1	1	1	1	1	1	1	1	1	1	1	1	1	1	1	1	1	1	1	1
Cell 10: Lower	1	1	1	1	1	1	1	1	1	1	1	1	1	1	1	1	1	1	1	1	1	1	1	1	1	1	1	1	1	1	1	1	1	1	1	1	1	1	1	1
Cell 11: Upper	1	1	1	1	1	1	1	1	1	1	1	1	1	1	1	1	1	1	1	1	1	1	1	1	1	1	1	1	1	1	1	1	1	1	1	1	1	1	1	1
Cell 11: Lower	1	1	1	1	1	1	1	1	1	1	1	1	1	1	1	1	1	1	1	1	1	1	1	1	1	1	1	1	1	1	1	1	1	1	1	1	1	1	1	1
Cell 12: Upper	1	1	1	1	1	1	1	1	1	1	1	1	1	1	1	1	1	1	1	1	1	1	1	1	1	1	1	1	1	1	1	1	1	1	1	1	1	1	1	1
Cell 12: Lower	1	1	1	1	1	1	1	1	1	1	1	1	1	1	1	1	1	1	1	1	1	1	1	1	1	1	1	1	1	1	1	1	1	1	1	1	1	1	1	1
Cell 13: Upper	1	1	1	1	1	1	1	1	1	1	1	1	1	1	1	1	1	1	1	1	1	1	1	1	1	1	1	1	1	1	1	1	1	1	1	1	1	1	1	1
Cell 13: Lower	1	1	1	1	1	1	1	1	1	1	1	1	1	1	1	1	1	1	1	1	1	1	1	1	1	1	1	1	1	1	1	1	1	1	1	1	1	1	1	1
Cell 14: Upper	1	1	1	1	1	1	1	1	1	1	1	1	1	1	1	1	1	1	1	1	1	1	1	1	1	1	1	1	1	1	1	1	1	1	1	1	1	1	1	1
Cell 14: Lower	1	1	1	1	1	1	1	1	1	1	1	1	1	1	1	1	1	1	1	1	1	1	1	1	1	1	1	1	1	1	1	1	1	1	1	1	1	1	1	1
Cell 15: Upper	1	1	1	1	1	1	1	1	1	1	1	1	1	1	1	1	1	1	1	1	1	1	1	1	1	1	1	1	1	1	1	1	1	1	1	1	1	1	1	1
Cell 15: Lower	1	1	1	1	1	1	1	1	1	1	1	1	1	1	1	1	1	1	1	1	1	1	1	1	1	1	1	1	1	1	1	1	1	1	1	1	1	1	1	1
Cell 16: Upper	1	1	1	1	1	1	1	1	1	1	1	1	1	1	1	1	1	1	1	1	1	1	1	1	1	1	1	1	1	1	1	1	1	1	1	1	1	1	1	1
Cell 16: Lower	1	1	1	1	1	1	1	1	1	1	1	1	1	1	1	1	1	1	1	1	1	1	1	1	1	1	1	1	1	1	1	1	1	1	1	1	1	1	1	1
Cell 17: Upper	1	1	1	1	1	1	1	1	1	1	1	1	1	1	1	1	1	1	1	1	1	1	1	1	1	1	1	1	1	1	1	1	1	1	1	1	1	1	1	1
Cell 17: Lower	1	1	1	1	1	1	1	1	1	1	1	1	1	1	1	1	1	1	1	1	1	1	1	1	1	1	1	1	1	1	1	1	1	1	1	1	1	1	1	1
Cell 18: Upper	1	1	1	1	1	1	1	1	1	1	1	1	1	1	1	1	1	1	1	1	1	1	1	1	1	1	1	1	1	1	1	1	1	1	1	1	1	1	1	1
Cell 18: Lower	1	1	1	1	1	1	1	1	1	1	1	1	1	1	1	1	1	1	1	1	1	1	1	1	1	1	1	1	1	1	1	1	1	1	1	1	1	1	1	1
Cell 19: Upper	1	1	1	1	1	1	1	1	1	1	1	1	1	1	1	1	1	1	1	1	1	1	1	1	1	1	1	1	1	1	1	1	1	1	1	1	1	1	1	1
Cell 19: Lower	1	1	1	1	1	1	1	1	1	1	1	1	1	1	1	1	1	1	1	1	1	1	1	1	1	1	1	1	1	1	1	1	1	1	1	1	1	1	1	1
Cell 20: Upper	1	1	1	1	1	1	1	1	1	1	1	1	1	1	1	1	1	1	1	1	1	1	1	1	1	1	1	1	1	1	1	1	1	1	1	1	1	1	1	1
Cell 20: Lower	1	1	1	1	1	1	1	1	1	1	1	1	1	1	1	1	1	1	1	1	1	1	1	1	1	1	1	1	1	1	1	1	1	1	1	1	1	1	1	1
Cell 21: Upper	1	1	1	1	1	1	1	1	1	1	1	1	1	1	1	1	1	1	1	1	1	1	1	1	1	1	1	1	1	1	1	1	1	1	1	1	1	1	1	1
Cell 21: Lower	1	1	1	1	1	1	1	1	1	1	1	1	1	1	1	1	1	1	1	1	1	1	1	1	1	1	1	1	1	1	1	1	1	1	1	1	1	1	1	1
Cell 22: Upper	1	1	1	1	1	1	1	1	1	1	1	1	1	1	1	1	1	1	1	1	1	1	1	1	1	1	1	1	1	1	1	1	1	1	1	1	1	1	1	1
Cell 22: Lower	1	1	1	1	1	1	1	1	1	1	1	1	1	1	1	1	1	1	1	1	1	1	1	1	1	1	1	1	1	1	1	1	1	1	1	1	1	1	1	1
Cell 23: Upper	1	1	1	1	1	1	1	1	1	1	1	1	1	1	1	1	1	1	1	1	1	1	1	1	1	1	1	1	1	1	1	1	1	1	1	1	1	1	1	1
Cell 23: Lower	1	1	1	1	1	1	1	1	1	1	1	1	1	1	1	1	1	1	1	1	1	1	1	1	1	1	1	1	1	1	1	1	1	1	1	1	1	1	1	1
Cell 24: Upper	1	1	1	1	1	1	1	1	1	1	1	1	1	1	1	1	1	1	1	1	1	1	1	1	1	1	1	1	1	1	1	1	1	1	1	1	1	1	1	1
Cell 24: Lower	1	1	1	1	1	1	1	1	1	1	1	1	1	1	1	1	1	1	1	1	1	1	1	1	1	1	1	1	1	1	1	1	1	1	1	1	1	1	1	1
Cell 25: Upper	1	1	1	1	1	1	1	1	1	1	1	1	1	1	1	1	1	1	1	1	1	1	1	1	1	1	1	1	1	1	1	1	1	1	1	1	1	1	1	1
Cell 25: Lower	1	1	1	1	1	1	1	1	1	1	1	1	1	1	1	1	1	1	1	1	1	1	1	1	1	1	1	1	1	1	1	1	1	1	1	1	1	1	1	1
Cell 26: Upper	1	1	1	1	1	1	1	1	1	1	1	1	1	1	1	1	1	1	1	1	1	1	1	1	1	1	1	1	1	1	1	1	1	1	1	1	1	1	1	1
Cell 26: Lower	1	1	1	1	1	1	1	1	1	1	1	1	1	1	1	1	1	1	1	1	1	1	1	1	1	1	1	1	1	1	1	1	1	1	1	1	1	1	1	1
Cell 27: Upper	1	1	1	1	1	1	1	1	1	1	1	1	1	1	1	1	1	1	1	1	1	1	1	1	1	1	1	1	1	1	1	1	1	1	1	1	1	1	1	1
Cell 27: Lower	1	1	1	1	1	1	1	1	1	1	1	1	1	1	1	1	1	1	1	1	1	1	1	1	1	1	1	1	1	1	1	1	1	1	1	1	1	1	1	1
Cell 28: Upper	1	1	1	1	1	1	1	1	1	1	1	1	1	1	1	1	1	1	1	1	1	1	1	1	1	1	1	1	1	1	1	1	1	1	1	1	1	1	1	1
Cell 28: Lower	1	1	1	1	1	1	1	1	1	1	1	1	1	1	1	1	1	1	1	1	1	1	1	1	1	1	1	1	1	1	1	1	1	1	1	1	1	1	1	1
Cell 29: Upper	1	1	1	1	1	1	1	1	1	1	1	1	1	1	1	1	1	1	1	1	1	1	1	1	1	1	1	1	1	1	1	1	1	1	1	1	1	1	1	1
Cell 29: Lower	1	1	1	1	1	1	1	1	1	1	1	1	1	1	1	1	1	1	1	1	1	1	1	1	1	1	1	1	1	1	1	1	1	1	1	1	1	1	1	1
Cell 30: Upper	0	0	1	1	1	1	1	1	1	1	1	1	1	1	1	1	1	1	1	1	1	1	1	1	1	1	1	1	1	1	1	1	1	1	1	1	1	1	1	1
Cell 30: Lower	0	1	1	1	1	1	1	1	1	1	1	1	1	1	1	1	1	1	1	1	1	1	1	1	1	1	1	1	1	1	1	1	1	1	1	1	1	1	1	1
Cell 31: Upper	1	1	1	1	1	1	1	1	1	1	1	1	1	1	1	1	1	1	1	1	1	1	1	1	1	1	1	1	1	1	1	1	1	1	1	1	1	1	1	1
Cell 31: Lower	1	1	1	1	1	1	1	1	1	1	1	1	1	1	1	1	1	1	1	1	1	1	1	1	1	1	1	1	1	1	1	1	1	1	1	1	1	1	1	1
Cell 32: Upper	1	1	1	1	1	1	1	1	1	1	1	1	1	1	1	1	1	1	1	1	1	1	1	1	1	1	1	1	1	1	1	1	1	1	1	1	1	1	1	1
Cell 32: Lower	1	1	1	1	1	1	1	1	1	1	1	1	1	1	1	1	1	1	1	1	1	1	1	1	1	1	1	1	1	1	1	1	1	1	1	1	1	1	1	1
Cell 33: Upper	1	1	1	1	1	1	1	1	1	1	1	1	1	1	1	1	1	1	1	1	1	1	1	1	1	1	1	1	1	1	1	1	1	1	1	1	1	1	1	1
Cell 33: Lower	1	1	1	1	1	1	1	1	1	1	1	1	1	1	1	1	1	1	1	1	1	1	1	1	1	1	1	1	1	1	1	1	1	1	1	1	1	1	1	1
Cell 34: Upper	1	1	1	1	1	1	1	1	1	1	1	1	1	1	1	1	1	1	1	1	1	1	1	1	1	1	1	1	1	1	1	1	1	1	1	1	1	1	1	1
Cell 34: Lower	1	1	1	1	1	1	1	1	1	1	1	1	1	1	1	1	1	1	1	1	1	1	1	1	1	1	1	1	1	1	1	1	1	1	1	1	1	1	1	1
Cell 35: Upper	0	1	1	1	1	1	1	1	1	1	1	1	1	1	1	1	1	1	1	1	1	1	1	1	1	1	1	1	1	1	1	1	1	1	1	1	1	1	1	1
Cell 35: Lower	1	1	1	1	1	1	1	1	1	1	1	1	1	1	1	1	1	1	1	1	1	1	1	1	1	1	1	1	1	1	1	1	1	1	1	1	1	1	1	1
Cell 36: Upper	1	1	1	1	1	1	1	1	1	1	1	1	1	1	1	1	1	1	1	1	1	1	1	1	1	1	1	1	1	1	1	1	1	1	1	1	1	1	1	1
Cell 36: Lower	1	1	1	1	1	1	1	1	1	1	1	1	1	1	1	1	1	1	1	1	1	1	1	1	1	1	1	1	1	1	1	1	1	1	1	1	1	1	1	1
Cell 37: Upper	1	1	1	1	1	1	1	1	1	1	1	1	1	1	1	1	1	1	1	1	1	1	1	1	1	1	1	1	1	1	1	1	1	1	1	1	1	1	1	1
Cell 37: Lower	1	1	1	1	1	1	1	1	1	1	1	1	1	1	1	1	1	1	1	1	1	1	1	1	1	1	1	1	1	1	1	1	1	1	1	1	1	1	1	1
Cell 38: Upper	1	1	1	1	1	1	1	1	1	1	1	1	1	1	1	1	1	1	1	1	1	1	1	1	1	1	1	1	1	1	1	1	1	1	1	1	1	1	1	1
Cell 38: Lower	1	1	1	1	1	1	1	1	1	1	1	1	1	1	1	1	1	1	1	1	1	1	1	1	1	1	1	1	1	1	1	1	1	1	1	1	1	1	1	1
Cell 39: Upper	1	1	1	1	1	1	1	1	1	1	1	1	1	1	1	1	1	1	1	1	1	1	1	1	1	1	1	1	1	1	1	1	1	1	1	1	1	1	1	1
Cell 39: Lower	1	1	1	1	1	1	1	1	1	1	1	1	1	1	1	1	1	1	1	1	1	1	1	1	1	1	1	1	1	1	1	1	1	1	1	1	1	1	1	1
Cell 40: Upper	1	1	1	1	1	1	1	1	1	1	1	1	1	1	1	1	1	1	1	1	1	1	1	1	1	1	1	1	1	1	1	1	1	1	1	1	1	1	1	1
Cell 40: Lower	1	1	1	1	1	1	1	1	1	1	1	1	1	1	1	1	1	1	1	1	1	1	1	1	1	1	1	1	1	1	1	1	1	1	1	1	1	1	1	1
Cell 41: Upper	1	1	1	1	1	1	1	1	1	1	1	1	1	1	1	1	1	1	1	1	1	1	1	1	1	1	1	1	1	1	1	1	1	1	1	1	1	1	1	1
Cell 41: Lower	1	1	1	1	1	1	1	1	1	1	1	1	1	1	1	1	1	1	1	1	1	1	1	1	1	1	1	1	1	1	1	1	1	1	1	1	1	1	1	1
Cell 42: Upper	1	1	1	1	1	1	1	1	1	1	1	1	1	1	1	1	1	1	1	1	1	1	1	1	1	1	1	1	1	1	1	1	1	1	1	1	1	1	1	0
Cell 42: Lower	1	1	1	1	1	1	1	1	1	1	1	1	1	1	1	1	1	1	1	1	1	1	1	1	1	1	1	1	1	1	1	1	1	1	1	1	1	1	1	0
Cell 43: Upper	1	1	1	1	1	1	1	1	1	1	1	1	1	1	1	1	1	1	1	1	1	1	1	1	1	1	1	1	1	1	1	1	1	1	1	1	1	1	1	1
Cell 43: Lower	1	1	1	1	1	1	1	1	1	1	1	1	1	1	1	1	1	1	1	1	1	1	1	1	1	1	1	1	1	1	1	1	1	1	1	1	1	1	1	1
Cell 44: Upper	1	1	1	1	1	1	1	1	1	1	1	1	1	1	1	1	1	1	1	1	1	1	1	1	1	1	1	1	1	1	1	1	1	1	1	1	1	1	1	1
Cell 44: Lower	1	1	1	1	1	1	1	1	1	1	1	1	1	1	1	1	1	1	1	1	1	1	1	1	1	1	1	1	1	1	1	1	1	1	1	1	1	1	1	1
Cell 45: Upper	1	1	1	1	1	1	1	1	1	1	1	1	1	1	1	1	1	1	1	1	1	1	1	1	1	1	1	1	1	1	1	1	1	1	1	1	1	1	1	1
Cell 45: Lower	1	1	1	1	1	1	1	1	1	1	1	1	1	1	1	1	1	1	1	1	1	1	1	1	1	1	1	1	1	1	1	1	1	1	1	1	1	1	1	1
Cell 46: Upper	1	1	1	1	1	1	1	1	1	1	1	1	1	1	1	1	1	1	1	1	1	1	1	1	1	1	1	1	1	1	1	1	1	1	1	1	1	1	1	1
Cell 46: Lower	1	1	1	1	1	1	1	1	1	1	1	1	1	1	1	1	1	1	1	1	1	1	1	1	1	1	1	1	1	1	1	1	1	1	1	1	1	1	1	1
Cell 47: Upper	1	1	1	1	1	1	1	1	1	1	1	1	1	1	1	1	1	1	1	1	1	1	1	1	1	1	1	1	1	1	1	1	1	1	1	1	1	1	1	1
Cell 47: Lower	1	1	1	1	1	1	1	1	1	1	1	1	1	1	1	1	1	1	1	1	1	1	1	1	1	1	1	1	1	1	1	1	1	1	1	1	1	1	1	1
Cell 48: Upper	1	1	1	1	1	1	1	1	1	1	1	1	1	1	1	1	1	1	1	1	1	1	1	1	1	1	1	1	1	1	1	1	1	1	1	1	1	1	1	1
Cell 48: Lower	1	1	1	1	1	1	1	1	1	1	1	1	1	1	1	1	1	1	1	1	1	1	1	1	1	1	1	1	1	1	1	1	1	1	1	1	1	1	1	1
Cell 49: Upper	1	1	1	1	1	1	1	1	1	1	1	1	1	1	1	1	1	1	1	1	1	1	1	1	1	1	1	1	1	1	1	1	1	1	1	1	1	1	1	1
Cell 49: Lower	1	1	1	1	1	1	1	1	1	1	1	1	1	1	1	1	1	1	1	1	1	1	1	1	1	1	1	1	1	1	1	1	1	1	1	1	1	1	1	1
Cell 50: Upper	1	1	1	1	1	1	1	1	1	1	1	1	1	1	1	1	1	1	1	1	1	1	1	1	1	1	1	1	1	1	1	1	1	1	1	1	1	1	1	1
Cell 50: Lower	1	1	1	1	1	1	1	1	1	1	1	1	1	1	1	1	1	1	1	1	1	1	1	1	1	1	1	1	1	1	1	1	1	1	1	1	1	1	1	1
Cell 51: Upper	1	1	1	1	1	1	1	1	1	1	1	1	1	1	1	1	1	1	1	1	1	1	1	1	1	1	1	1	1	1	1	1	1	1	1	1	1	1	1	1
Cell 51: Lower	1	1	1	1	1	1	1	1	1	1	1	1	1	1	1	1	1	1	1	1	1	1	1	1	1	1	1	1	1	1	1	1	1	1	1	1	1	1	1	1
Cell 52: Upper	1	1	1	1	1	1	1	1	1	1	1	1	1	1	1	1	1	1	1	1	1	1	1	1	1	1	1	1	1	1	1	1	1	1	1	1	1	1	1	1
Cell 52: Lower	1	1	1	1	1	1	1	1	1	1	1	1	1	1	1	1	1	1	1	1	1	1	1	1	1	1	1	1	1	1	1	1	1	1	1	1	1	1	1	1
Cell 53: Upper	1	1	1	1	1	1	1	1	1	1	1	1	1	1	1	1	1	1	1	1	1	1	1	1	1	1	1	1	1	1	1	1	1	1	1	1	1	1	1	1
Cell 53: Lower	1	1	1	1	1	1	1	1	1	1	1	1	1	1	1	1	1	1	1	1	1	1	1	1	1	1	1	1	1	1	1	1	1	1	1	1	1	1	1	1
Cell 54: Upper	1	1	1	1	1	1	1	1	1	1	1	1	1	1	1	1	1	1	1	1	1	1	1	1	1	1	1	1	1	1	1	1	1	1	1	1	1	1	1	1
Cell 54: Lower	1	1	1	1	1	1	1	1	1	1	1	1	1	1	1	1	1	1	1	1	1	1	1	1	1	1	1	1	1	1	1	1	1	1	1	1	1	1	1	1
Cell 55: Upper	1	1	1	1	1	1	1	1	1	1	1	1	1	1	1	1	1	1	1	1	1	1	1	1	1	1	1	1	1	1	1	1	1	1	1	1	1	1	1	1
Cell 55: Lower	1	1	1	1	1	1	1	1	1	1	1	1	1	1	1	1	1	1	1	1	1	1	1	1	1	1	1	1	1	1	1	1	1	1	1	1	1	1	1	1
Cell 56: Upper	1	1	1	1	1	1	1	1	1	1	1	1	1	1	1	1	1	1	1	1	1	1	1	1	1	1	1	1	1	1	1	1	1	1	1	1	1	1	1	1
Cell 56: Lower	1	1	1	1	1	1	1	1	1	1	1	1	1	1	1	1	1	1	1	1	1	1	1	1	1	1	1	1	1	1	1	1	1	1	1	1	1	1	1	1
Cell 57: Upper	1	1	1	1	1	1	1	1	1	1	1	1	1	1	1	1	1	1	1	1	1	1	1	1	1	1	1	1	1	1	1	1	1	1	1	1	1	1	1	1
Cell 57: Lower	1	1	1	1	1	1	1	1	1	1	1	1	1	1	1	1	1	1	1	1	1	1	1	1	1	1	1	1	1	1	1	1	1	1	1	1	1	1	1	1
Mean:	0.973684	0.991228	1	1	1	1	1	1	1	1	1	1	1	1	1	1	1	1	1	1	1	1	1	1	1	1	1	1	1	1	1	1	1	1	1	1	1	1	1	0.982456
Wilson Score:	0.958242	0.975214	0.9837	0.9837	0.9837	0.9837	0.9837	0.9837	0.9837	0.9837	0.9837	0.9837	0.9837	0.9837	0.9837	0.9837	0.9837	0.9837	0.9837	0.9837	0.9837	0.9837	0.9837	0.9837	0.9837	0.9837	0.9837	0.9837	0.9837	0.9837	0.9837	0.9837	0.9837	0.9837	0.9837	0.9837	0.9837	0.9837	0.9837	0.966728
Wilson Score Interval:	0.0327684	0.0232357	0.0162998	0.0162998	0.0162998	0.0162998	0.0162998	0.0162998	0.0162998	0.0162998	0.0162998	0.0162998	0.0162998	0.0162998	0.0162998	0.0162998	0.0162998	0.0162998	0.0162998	0.0162998	0.0162998	0.0162998	0.0162998	0.0162998	0.0162998	0.0162998	0.0162998	0.0162998	0.0162998	0.0162998	0.0162998	0.0162998	0.0162998	0.0162998	0.0162998	0.0162998	0.0162998	0.0162998	0.0162998	0.0284475
Native Production
Normalized Distance from Stalk Pole:	0	0.025641	0.0512821	0.0769231	0.102564	0.128205	0.153846	0.179487	0.205128	0.230769	0.25641	0.282051	0.307692	0.333333	0.358974	0.384615	0.410256	0.435897	0.461538	0.487179	0.512821	0.538462	0.564103	0.589744	0.615385	0.641026	0.666667	0.692308	0.717949	0.74359	0.769231	0.794872	0.820513	0.846154	0.871795	0.897436	0.923077	0.948718	0.974359	1
Cell 1: Upper	1	1	0	0	0	0	0	0	0	0	0	0	0	0	0	0	1	1	1	1	1	0	0	0	0	0	0	0	0	0	0	0	0	0	0	0	0	0	0	0
Cell 1: Lower	1	1	0	0	0	0	0	0	0	0	0	0	0	0	0	0	0	0	0	0	1	1	1	0	0	0	0	0	0	0	0	0	0	1	1	0	0	0	1	1
Cell 2: Upper	1	1	0	0	0	0	0	0	0	0	0	0	0	0	0	0	0	0	0	0	0	0	0	0	0	0	0	0	1	1	1	1	0	0	0	0	0	0	0	1
Cell 2: Lower	1	1	0	0	0	0	0	0	0	0	0	0	0	0	0	0	0	0	0	0	0	0	0	0	0	0	0	0	0	0	0	0	0	0	0	0	0	0	0	1
Cell 3: Upper	0	0	0	0	0	0	0	0	0	0	0	0	0	0	0	0	0	0	0	0	1	1	0	0	0	0	0	0	0	0	0	0	0	0	0	0	0	0	1	1
Cell 3: Lower	0	0	0	0	0	0	0	0	0	0	0	0	0	0	0	0	0	0	0	0	0	0	0	1	1	1	1	0	0	0	0	0	0	0	0	0	0	1	1	1
Cell 4: Upper	0	0	1	1	0	0	0	0	0	0	0	0	0	0	0	0	0	0	1	1	1	1	1	1	1	0	0	0	0	0	0	0	0	0	0	0	0	0	0	0
Cell 4: Lower	0	1	1	0	0	0	0	0	0	0	0	0	0	0	0	0	0	0	0	1	1	1	1	1	1	1	0	0	0	0	0	0	0	0	0	0	0	0	0	0
Cell 5: Upper	0	0	0	0	0	0	0	0	0	0	0	0	0	0	0	0	0	1	1	1	1	0	0	1	1	0	0	0	0	0	0	0	0	0	0	0	0	0	0	1
Cell 5: Lower	0	1	0	0	0	0	0	0	0	0	0	0	0	0	0	0	0	0	0	1	1	1	1	1	0	0	0	0	0	0	0	0	0	0	0	0	0	0	0	0
Cell 6: Upper	1	1	1	0	0	0	0	0	0	0	0	0	0	0	0	0	0	0	0	0	0	0	0	0	0	0	0	0	0	0	0	0	0	0	0	0	0	0	0	1
Cell 6: Lower	1	1	1	0	0	0	0	0	0	0	0	0	0	0	0	0	0	0	0	0	0	0	0	0	0	0	0	0	0	0	0	0	0	0	0	0	1	1	1	1
Cell 7: Upper	1	1	1	0	0	0	0	0	0	0	0	0	0	0	0	0	0	0	0	0	0	0	0	0	0	0	0	0	0	1	1	1	1	1	0	0	0	0	1	1
Cell 7: Lower	0	0	0	0	0	0	0	0	0	0	0	0	0	0	0	0	0	0	0	0	0	0	0	0	0	0	0	0	0	0	0	0	0	0	0	0	0	0	1	1
Cell 8: Upper	0	0	0	0	0	0	0	0	0	0	0	0	0	0	0	0	0	0	0	0	0	0	0	0	0	0	0	1	1	0	0	0	0	0	0	0	1	1	1	1
Cell 8: Lower	0	0	0	0	0	0	0	0	0	0	0	0	0	0	0	0	0	0	1	1	1	1	1	1	0	0	0	0	0	0	0	0	0	0	0	0	0	0	1	1
Cell 9: Upper	0	0	0	0	0	0	0	0	0	0	0	0	0	0	0	1	1	1	1	0	0	1	0	0	0	0	0	0	0	0	0	0	0	0	0	0	0	0	1	1
Cell 9: Lower	1	1	0	0	0	0	0	0	0	0	0	0	0	0	0	0	0	0	1	1	1	1	1	0	0	0	0	0	0	0	0	0	0	0	1	1	1	0	1	1
Cell 10: Upper	0	0	0	0	0	0	0	0	0	0	0	0	0	0	0	0	0	0	0	0	1	0	0	0	0	0	0	0	0	0	0	0	0	0	0	0	0	1	1	1
Cell 10: Lower	0	0	0	0	0	0	0	0	0	0	0	0	0	0	0	0	0	1	1	0	0	0	0	0	0	0	0	0	0	0	0	0	0	0	1	1	1	1	1	0
Cell 11: Upper	0	0	0	0	0	0	0	0	0	0	0	0	0	0	0	0	0	0	0	0	0	0	0	0	0	0	0	0	0	0	0	0	0	0	1	1	1	1	1	1
Cell 11: Lower	1	0	0	0	0	0	0	0	0	0	0	0	0	0	0	0	0	0	0	0	0	0	0	0	0	0	0	0	0	0	0	0	0	0	0	1	1	1	1	1
Cell 12: Upper	1	1	1	1	0	0	0	0	0	0	0	0	0	0	0	0	0	0	0	0	0	1	1	1	1	1	0	0	0	0	0	0	0	0	0	0	0	1	1	1
Cell 12: Lower	1	1	0	0	0	0	0	0	0	0	0	0	0	0	0	0	0	0	0	0	0	1	1	1	1	1	1	1	0	0	0	0	0	0	0	0	0	1	1	1
Cell 13: Upper	0	0	0	0	0	0	0	0	0	0	0	0	0	0	0	0	0	0	0	0	0	0	0	0	0	0	0	0	0	0	0	0	0	0	1	1	1	1	1	1
Cell 13: Lower	0	0	0	0	1	0	0	0	0	0	0	0	0	0	0	0	0	0	0	0	0	0	0	0	0	0	0	0	0	0	0	0	0	1	1	1	1	1	1	1
Cell 14: Upper	0	0	0	0	0	0	0	0	0	0	0	0	0	0	0	0	0	0	0	1	1	0	0	0	0	0	0	0	0	1	1	1	1	0	0	0	0	0	1	1
Cell 14: Lower	0	0	0	0	0	0	0	0	0	0	0	0	0	0	0	0	0	0	0	0	0	0	0	0	1	0	1	0	1	1	1	0	0	0	0	0	0	0	0	0
Cell 15: Upper	0	0	0	0	0	0	0	0	0	0	0	0	0	0	0	0	0	0	0	0	0	0	0	0	0	0	0	0	0	0	0	0	0	0	0	0	0	1	1	1
Cell 15: Lower	0	0	0	0	0	0	0	0	0	0	0	0	0	0	0	0	0	0	0	0	0	0	0	0	0	0	0	0	0	0	0	0	0	0	0	0	0	0	1	1
Cell 16: Upper	1	1	1	1	1	1	1	1	1	1	1	1	0	1	1	1	1	1	1	1	1	1	1	0	0	0	0	0	0	1	1	1	0	0	0	1	1	1	1	1
Cell 16: Lower	1	1	0	0	0	0	0	0	1	0	0	0	0	0	0	0	0	0	0	1	1	1	0	1	1	0	1	1	0	1	1	1	1	1	1	1	0	1	1	1
Cell 17: Upper	1	0	1	1	0	0	0	0	0	0	0	0	1	1	1	1	0	1	1	1	0	0	0	0	0	0	0	0	0	0	0	0	0	0	0	0	1	1	1	0
Cell 17: Lower	1	1	1	0	0	0	0	0	0	0	0	0	1	1	1	1	1	0	0	0	0	0	1	1	1	0	0	1	1	1	1	0	0	0	0	0	0	1	1	1
Cell 18: Upper	0	1	1	1	0	1	0	0	0	0	0	0	0	0	0	1	1	1	1	1	1	1	1	1	0	1	1	0	0	0	0	0	0	0	0	0	0	0	1	1
Cell 18: Lower	0	1	1	1	1	0	0	0	0	0	0	0	0	1	0	0	1	1	1	1	1	1	0	0	0	0	0	0	0	0	0	0	1	1	1	0	0	1	1	1
Cell 19: Upper	1	1	1	1	1	1	1	1	0	0	0	0	0	0	0	0	0	0	0	1	0	0	0	0	0	0	0	0	0	0	0	0	0	0	0	0	1	1	1	1
Cell 19: Lower	1	1	1	1	1	0	0	0	0	0	0	0	0	0	0	0	0	0	0	0	0	0	1	1	1	1	1	0	0	0	0	0	0	0	1	1	1	1	1	1
Cell 20: Upper	0	1	1	1	1	0	0	0	0	0	0	0	0	0	0	0	0	0	0	0	0	0	0	0	0	1	1	1	1	0	0	0	0	0	0	0	0	1	1	1
Cell 20: Lower	0	1	1	1	1	1	1	1	0	0	0	0	0	0	0	0	0	0	0	0	0	0	0	0	0	0	0	1	1	1	1	1	0	0	0	0	1	1	1	1
Cell 21: Upper	1	1	0	0	0	0	0	0	0	0	0	0	0	0	0	0	0	0	0	0	1	1	1	1	1	1	1	1	1	1	0	0	0	0	0	0	1	1	1	1
Cell 21: Lower	1	1	0	0	0	0	0	0	1	0	0	0	0	1	1	1	1	1	0	0	0	0	0	0	0	0	0	0	0	0	0	0	0	0	0	0	0	1	1	1
Cell 22: Upper	1	1	1	1	1	1	0	0	0	0	0	0	0	0	0	0	0	0	0	0	0	0	0	0	0	0	0	0	0	0	0	0	0	0	1	1	1	1	1	1
Cell 22: Lower	1	1	1	1	0	0	0	0	0	0	0	0	0	0	0	0	0	0	0	0	0	0	0	0	0	0	0	0	0	1	1	0	0	1	1	1	1	1	1	1
Cell 23: Upper	1	1	1	1	1	1	0	0	0	0	0	0	0	0	0	0	0	0	0	0	1	1	1	1	1	0	0	0	0	0	0	0	0	0	1	1	1	1	1	1
Cell 23: Lower	1	1	1	1	1	1	1	0	0	0	0	0	0	0	0	0	0	0	0	0	0	1	0	0	0	0	0	0	0	0	0	0	0	0	1	1	1	1	1	1
Cell 24: Upper	1	1	1	0	0	0	0	1	1	0	0	0	0	1	1	1	1	1	0	0	0	0	0	1	1	1	1	0	0	0	0	0	0	0	0	0	1	1	1	1
Cell 24: Lower	1	1	0	0	0	0	0	0	0	0	1	1	1	0	0	1	1	1	0	0	0	0	0	0	0	0	0	0	0	0	0	1	1	1	1	1	1	1	1	1
Cell 25: Upper	1	1	1	1	1	1	1	0	0	0	0	0	0	0	0	0	0	1	1	1	1	1	1	1	0	0	0	0	0	0	0	0	0	0	1	1	1	1	1	1
Cell 25: Lower	1	1	0	0	0	0	1	1	1	0	0	0	0	0	0	0	0	1	1	1	1	1	1	0	0	0	0	0	0	0	0	0	0	0	1	1	1	1	1	1
Cell 26: Upper	1	1	0	0	0	0	0	0	0	0	0	0	0	0	0	0	0	0	0	0	0	0	0	1	1	1	1	0	0	0	0	0	0	0	0	0	1	1	1	1
Cell 26: Lower	1	0	0	0	0	0	0	0	0	0	0	0	0	0	0	0	1	1	1	1	0	0	0	0	0	0	0	0	0	0	0	0	0	1	1	1	1	1	1	1
Cell 27: Upper	1	1	1	1	1	1	1	0	0	1	0	0	0	0	0	0	0	1	1	1	1	1	1	1	1	0	0	0	0	0	0	0	0	0	0	0	0	0	1	1
Cell 27: Lower	1	1	1	0	0	0	0	0	0	0	0	0	0	0	0	0	0	1	1	1	1	0	0	0	0	0	0	0	0	0	0	0	0	0	0	0	0	0	1	1
Cell 28: Upper	1	1	1	0	0	0	0	0	0	0	0	0	0	0	0	0	0	1	1	1	0	0	0	0	0	0	1	1	1	1	1	1	1	1	1	0	0	0	1	1
Cell 28: Lower	1	1	1	0	0	0	0	0	0	0	0	0	0	0	0	0	1	1	1	0	0	0	0	0	1	1	1	1	1	1	1	0	0	0	0	0	0	0	0	1
Cell 29: Upper	0	0	0	0	0	0	0	0	0	0	0	0	0	0	0	0	1	0	1	1	1	0	0	1	1	1	1	0	0	0	0	0	0	0	0	0	1	1	1	0
Cell 29: Lower	1	1	1	0	0	0	0	0	0	0	0	0	1	1	1	1	0	0	0	0	0	1	0	1	0	0	0	0	1	1	0	0	0	0	0	0	0	1	1	0
Cell 30: Upper	1	0	0	0	0	0	0	0	0	0	0	0	0	0	0	0	0	0	0	0	0	1	1	1	1	0	0	0	0	0	0	0	0	1	1	1	1	1	1	1
Cell 30: Lower	1	1	1	1	1	0	0	0	0	0	0	0	0	0	0	0	0	0	0	0	0	0	0	0	1	1	1	1	1	0	0	0	0	1	1	1	1	1	1	1
Cell 31: Upper	1	1	1	1	1	0	0	0	0	0	0	0	0	0	0	0	0	0	0	0	0	0	0	0	0	1	1	1	1	0	0	0	0	0	1	1	0	1	1	1
Cell 31: Lower	1	1	0	0	0	0	0	0	0	0	0	0	0	0	0	0	0	0	0	0	0	0	0	0	0	0	0	1	1	1	1	1	1	0	0	0	1	0	0	0
Cell 32: Upper	0	0	0	0	0	0	0	0	1	1	1	1	1	0	0	0	0	1	1	1	1	1	1	0	0	0	0	0	0	0	0	0	1	1	1	0	0	0	0	1
Cell 32: Lower	0	0	0	0	0	0	0	0	0	0	0	0	0	0	0	1	1	1	1	1	1	1	0	0	0	0	0	0	0	0	0	0	0	0	0	0	1	1	0	1
Cell 33: Upper	1	1	1	1	1	1	1	1	1	1	1	0	0	1	1	1	1	1	0	0	0	0	0	0	0	1	1	0	0	0	0	0	0	0	0	1	1	1	1	1
Cell 33: Lower	1	1	0	0	0	0	0	0	0	0	0	0	0	0	0	0	0	0	1	0	0	0	0	0	0	0	0	0	0	0	0	0	1	1	1	1	1	1	1	1
Cell 34: Upper	1	1	1	1	0	0	0	0	0	0	0	0	0	0	0	0	1	1	1	1	1	1	1	1	0	0	0	0	0	0	0	0	0	0	0	1	1	1	1	1
Cell 34: Lower	1	0	0	1	1	1	0	0	0	0	0	0	0	0	0	0	0	1	1	1	1	1	1	1	1	1	1	1	1	1	0	0	0	0	0	1	1	1	1	1
Cell 35: Upper	1	1	1	1	1	1	1	1	1	0	0	0	0	0	0	0	0	0	0	0	1	1	1	1	0	1	1	0	0	0	0	1	0	0	0	0	1	1	1	1
Cell 35: Lower	1	1	1	1	1	1	1	1	1	0	0	0	0	0	0	0	1	1	1	1	1	1	0	0	0	0	1	0	0	0	0	0	0	1	1	1	1	1	1	1
Cell 36: Upper	1	1	1	0	0	0	0	0	0	0	0	0	0	0	0	0	0	0	1	1	1	0	0	0	0	0	0	0	0	0	0	0	0	1	1	1	1	1	1	1
Cell 36: Lower	1	1	1	1	1	1	0	0	0	0	0	0	0	0	0	0	0	1	1	1	1	0	0	0	0	0	0	0	0	0	0	0	0	1	1	1	1	1	1	1
Cell 37: Upper	1	1	1	0	0	0	0	0	0	0	0	0	0	0	0	0	0	0	0	0	0	0	0	0	0	1	1	1	1	1	1	0	0	0	1	1	1	1	1	1
Cell 37: Lower	1	1	1	0	0	0	0	0	0	0	0	0	0	0	0	0	0	0	0	0	0	0	0	0	0	0	0	0	1	1	1	1	1	1	1	1	1	1	1	1
Cell 38: Upper	1	1	1	1	1	0	0	1	0	0	0	0	0	0	1	1	1	1	1	1	1	1	1	0	0	0	0	0	0	0	0	0	0	0	0	1	1	1	1	1
Cell 38: Lower	1	1	1	1	0	0	0	0	0	0	0	0	0	0	0	0	0	0	0	1	1	1	1	1	1	1	0	0	0	0	1	1	1	0	0	1	1	1	1	1
Cell 39: Upper	1	1	1	1	0	0	0	0	0	0	0	0	0	0	0	0	0	0	0	0	0	0	0	0	0	0	0	0	0	0	0	1	1	1	1	1	1	1	1	1
Cell 39: Lower	1	1	1	1	1	0	0	0	0	0	0	0	0	0	0	0	0	0	0	0	0	0	0	0	0	0	0	0	0	1	1	1	1	1	1	1	0	1	1	1
Cell 40: Upper	1	1	1	1	1	1	1	1	0	0	0	0	0	0	0	0	0	0	0	0	0	0	1	1	1	1	1	1	1	0	0	0	0	0	1	1	1	1	1	1
Cell 40: Lower	1	0	0	0	0	0	0	0	0	0	0	0	0	0	0	0	0	0	0	0	0	0	0	0	0	0	0	0	0	0	0	0	1	1	1	1	1	1	1	1
Cell 41: Upper	0	0	0	0	0	0	0	0	0	0	0	0	0	0	0	0	0	0	1	1	1	1	0	0	0	0	0	0	0	0	0	1	1	1	1	1	0	0	1	1
Cell 41: Lower	1	0	0	0	0	0	0	0	0	0	0	0	0	0	0	1	1	1	1	1	1	0	0	0	0	0	0	0	0	0	0	0	1	1	1	1	1	1	0	1
Cell 42: Upper	1	0	0	0	0	0	0	0	0	0	0	0	0	0	0	0	0	0	0	0	0	0	0	0	0	0	0	0	0	0	0	0	0	0	1	1	1	1	1	1
Cell 42: Lower	1	1	1	1	1	1	1	1	0	0	1	1	1	0	0	0	0	0	0	0	0	0	0	0	0	0	0	0	0	0	0	0	0	1	1	1	1	1	1	1
Cell 43: Upper	1	1	0	0	0	0	0	0	0	0	0	0	0	0	0	0	0	0	0	0	0	0	0	0	0	0	1	1	1	0	0	0	0	1	1	1	1	1	1	1
Cell 43: Lower	1	1	1	1	1	1	1	1	1	0	0	0	0	0	0	0	1	0	0	0	0	0	0	0	0	0	1	0	0	0	0	0	0	0	0	0	0	0	0	0
Cell 44: Upper	1	1	1	1	1	0	0	0	0	0	0	0	0	0	0	0	0	0	0	0	0	0	0	0	0	0	0	0	0	0	0	0	0	0	1	1	1	1	1	1
Cell 44: Lower	1	1	1	1	1	1	1	1	1	1	0	0	0	0	0	0	0	0	0	0	0	0	1	1	1	0	0	0	0	0	0	0	0	0	1	1	1	1	1	1
Cell 45: Upper	1	1	1	1	1	0	0	0	0	0	0	0	0	0	0	1	1	1	1	1	1	1	1	1	0	0	0	0	0	0	0	0	0	0	0	0	0	1	1	1
Cell 45: Lower	1	1	1	1	0	0	0	0	0	0	0	0	0	0	0	0	1	1	1	1	1	1	1	1	1	0	0	0	0	0	0	0	0	0	0	0	0	1	1	1
Cell 46: Upper	1	1	1	1	0	0	0	0	0	0	0	0	0	0	0	0	0	0	0	0	0	0	0	0	0	0	0	0	0	0	0	0	0	0	0	0	0	1	1	1
Cell 46: Lower	1	1	1	1	1	1	1	1	1	1	1	0	0	0	0	0	0	0	0	0	0	0	0	0	0	0	0	0	0	1	1	1	1	1	0	0	1	1	1	1
Cell 47: Upper	1	1	1	1	1	1	1	1	1	1	1	1	1	0	0	0	0	0	0	0	1	1	0	0	0	0	0	0	0	0	0	0	0	1	1	1	1	1	1	1
Cell 47: Lower	1	1	1	1	0	0	0	0	0	0	0	0	0	0	0	0	0	0	0	0	0	0	0	0	0	0	0	0	1	1	1	1	1	1	1	1	1	1	1	1
Cell 48: Upper	1	1	1	1	0	0	1	1	1	1	1	0	0	0	0	0	0	0	0	0	0	1	1	1	1	1	0	0	0	0	0	0	0	0	0	0	1	1	1	1
Cell 48: Lower	1	1	1	1	1	1	0	0	0	0	0	0	0	0	0	0	0	0	0	0	0	1	0	0	0	0	0	0	0	0	0	0	0	0	0	1	1	1	1	1
Cell 49: Upper	0	1	1	1	1	0	0	0	0	0	0	0	0	0	0	0	0	0	0	0	0	0	0	0	0	0	0	0	0	0	0	1	1	1	1	1	1	1	1	1
Cell 49: Lower	1	1	1	1	1	0	0	0	0	0	0	0	0	0	0	0	0	0	0	0	0	0	0	0	0	0	0	0	1	1	1	1	1	1	1	1	1	1	1	1
Cell 50: Upper	1	1	0	0	0	0	0	0	0	0	0	0	0	0	0	0	0	1	1	1	1	1	0	0	0	0	0	0	0	0	0	0	0	0	1	1	1	1	1	1
Cell 50: Lower	1	1	1	0	0	0	0	0	0	0	0	0	0	0	0	0	1	1	1	1	1	1	1	1	0	0	0	0	0	0	0	0	0	0	1	1	1	1	1	1
Cell 51: Upper	1	1	0	0	0	0	0	0	0	0	0	0	0	0	1	1	1	1	1	1	0	0	0	0	0	0	0	0	0	0	0	0	1	1	1	1	1	1	1	1
Cell 51: Lower	1	1	1	1	0	0	1	1	0	0	0	0	1	1	1	1	1	1	0	0	0	0	0	0	0	0	0	0	0	1	1	1	1	1	0	0	0	0	1	1
Cell 52: Upper	1	1	1	0	0	0	0	0	0	0	0	0	0	0	0	0	0	0	0	0	0	0	0	0	1	0	0	0	0	0	0	0	0	0	0	0	0	0	1	1
Cell 52: Lower	1	1	1	1	1	1	1	0	0	0	0	0	0	0	0	0	0	0	0	0	0	0	0	0	0	1	1	1	1	1	0	0	0	0	0	0	1	1	1	1
Cell 53: Upper	1	1	1	0	0	0	0	0	0	0	0	0	0	0	0	0	0	0	0	0	1	1	0	0	0	1	1	0	0	1	0	0	0	0	0	0	0	0	1	1
Cell 53: Lower	1	1	1	1	1	1	1	1	1	1	1	1	1	0	0	0	0	0	0	0	1	1	1	1	1	1	0	0	0	0	0	0	0	0	0	0	1	1	1	1
Cell 54: Upper	1	1	1	1	1	0	0	0	0	0	0	0	0	0	0	0	0	0	0	0	0	0	0	0	0	0	0	0	0	1	1	0	0	0	1	1	1	1	1	1
Cell 54: Lower	1	1	1	1	0	0	0	0	0	0	0	0	0	0	0	0	0	0	0	0	1	1	1	1	0	0	0	0	0	0	0	0	0	0	1	1	1	1	1	1
Cell 55: Upper	1	1	1	1	1	1	1	0	0	0	0	0	0	0	1	0	0	0	0	0	0	0	0	0	0	0	0	0	0	0	0	0	0	1	1	0	0	0	1	1
Cell 55: Lower	1	1	1	1	1	1	0	0	0	0	0	0	0	0	0	0	0	0	0	0	0	0	0	0	0	0	0	0	0	1	1	1	1	1	1	1	1	1	1	1
Cell 56: Upper	1	1	1	1	1	1	1	0	0	0	0	0	0	0	0	0	0	0	0	0	0	0	0	0	0	0	0	0	0	0	0	0	0	0	0	0	1	1	1	1
Cell 56: Lower	1	1	1	1	1	1	1	1	1	1	1	1	0	0	0	0	0	0	0	0	0	0	0	0	0	0	0	0	0	0	0	0	1	1	1	1	1	1	1	1
Cell 57: Upper	1	1	1	1	1	1	1	0	0	0	0	0	0	0	0	0	0	0	0	0	0	0	1	1	0	0	0	0	0	0	0	0	0	0	1	1	1	1	1	1
Cell 57: Lower	1	1	1	1	1	0	0	0	0	0	0	0	0	0	0	0	0	0	0	0	0	0	0	0	0	0	0	0	0	1	1	1	1	1	0	0	0	1	1	1
Cell 58: Upper	1	1	0	0	0	0	0	0	0	0	0	0	0	0	0	0	0	0	0	1	1	1	0	0	0	0	0	0	0	0	0	0	0	0	0	0	0	0	0	0
Cell 58: Lower	0	0	0	0	0	0	0	0	0	0	0	0	0	0	0	0	0	0	0	0	1	1	1	1	0	0	0	0	0	0	0	0	0	0	0	0	0	0	0	0
Cell 59: Upper	1	0	0	0	0	0	0	0	0	0	0	0	0	0	0	0	1	1	1	1	0	0	0	0	0	1	0	0	0	0	0	0	0	0	0	0	0	0	0	0
Cell 59: Lower	1	0	0	0	0	0	0	0	0	0	0	0	0	0	0	1	1	1	0	0	1	1	0	0	0	0	0	0	0	0	0	1	1	0	0	0	0	0	0	1
Cell 60: Upper	0	0	0	0	0	0	0	0	0	0	0	0	0	0	0	0	0	0	0	0	0	1	1	1	1	1	0	0	0	0	0	0	0	0	0	0	0	0	0	1
Cell 60: Lower	0	0	0	0	0	0	0	0	0	0	0	0	0	0	0	0	0	0	0	1	1	1	1	1	0	0	0	0	0	0	0	0	0	0	0	0	0	0	0	0
Cell 61: Upper	1	0	0	0	0	0	0	0	0	0	0	0	0	0	0	0	0	0	0	0	1	1	1	1	1	0	0	0	0	0	0	0	0	0	0	0	0	0	0	0
Cell 61: Lower	1	0	0	0	0	0	0	0	0	0	0	0	0	0	1	0	0	0	0	1	1	1	1	1	0	0	0	0	0	0	0	0	0	0	0	0	0	0	0	0
Cell 62: Upper	0	0	0	0	0	0	0	0	0	0	0	0	0	0	0	0	0	0	0	0	0	0	0	0	1	0	0	0	0	0	0	0	0	0	0	0	0	0	0	0
Cell 62: Lower	0	0	0	0	0	0	0	0	0	0	0	0	0	0	0	0	0	0	0	0	0	0	0	0	0	0	0	0	0	0	0	0	0	0	0	0	0	0	0	0
Cell 63: Upper	1	1	0	1	0	0	0	0	0	0	0	0	0	0	1	1	0	0	0	0	0	1	1	1	1	1	0	0	0	0	1	1	1	1	1	0	0	0	0	0
Cell 63: Lower	1	1	0	0	0	0	0	0	0	0	0	0	0	0	0	0	1	1	1	1	1	1	1	1	1	1	1	1	1	1	1	0	0	0	1	1	1	0	0	0
Cell 64: Upper	1	1	1	0	0	0	1	1	1	1	1	1	0	0	1	1	0	0	0	0	1	1	0	0	0	0	1	1	1	0	0	0	0	0	1	1	1	1	0	1
Cell 64: Lower	0	0	0	0	0	1	1	1	1	1	1	0	0	0	0	0	0	0	0	0	1	1	1	0	0	0	0	0	1	1	1	1	1	1	1	0	0	0	0	0
Cell 65: Upper	1	1	1	0	0	0	0	1	1	0	0	0	1	1	1	1	1	1	1	1	1	1	0	0	0	0	0	0	0	1	1	0	0	0	0	0	0	0	0	0
Cell 65: Lower	1	0	0	0	0	0	0	0	1	1	1	0	0	0	0	0	0	1	1	1	1	1	1	1	1	0	0	0	0	0	0	0	1	1	1	0	0	0	0	1
Cell 66: Upper	1	1	1	1	1	1	1	0	0	1	1	1	0	0	0	1	1	0	0	0	0	0	0	0	1	1	1	1	0	0	0	0	0	0	0	0	1	1	1	1
Cell 66: Lower	0	1	1	1	1	1	0	0	0	0	0	0	0	0	0	1	1	1	1	0	0	0	0	0	1	1	0	0	0	0	0	0	0	0	0	0	0	0	1	1
Cell 67: Upper	1	1	1	1	0	0	0	0	0	0	0	0	0	0	0	0	0	1	1	1	1	1	1	1	1	1	0	0	0	0	0	0	0	1	0	0	0	0	1	1
Cell 67: Lower	1	1	1	0	0	0	0	0	0	0	0	0	0	0	0	0	1	1	1	1	1	1	1	1	1	1	1	1	0	0	0	0	0	0	0	1	1	1	1	1
Cell 68: Upper	1	1	1	1	1	0	0	0	0	0	0	0	0	0	0	1	0	1	1	1	0	0	0	0	0	0	1	1	1	1	1	0	1	1	1	0	0	0	0	0
Cell 68: Lower	1	1	0	0	0	0	0	1	1	1	0	0	0	0	0	0	0	0	0	0	0	1	1	1	1	1	0	0	0	0	1	1	1	1	1	0	0	0	0	0
Cell 69: Upper	1	1	1	1	1	0	0	0	0	0	0	0	0	0	0	0	1	1	1	1	1	1	1	1	1	0	1	1	0	1	1	0	0	0	0	0	0	0	1	1
Cell 69: Lower	1	1	1	0	0	0	0	0	0	0	0	0	0	0	0	1	1	1	1	0	0	1	1	1	1	1	0	0	1	1	1	1	0	0	0	0	0	0	1	1
Cell 70: Upper	1	1	1	1	0	0	0	0	0	0	0	0	0	0	0	0	1	1	1	1	1	1	0	0	0	0	0	0	0	0	0	0	0	0	0	0	0	1	1	1
Cell 70: Lower	1	1	1	0	0	0	0	0	0	0	0	0	0	0	0	1	1	1	1	1	1	1	0	0	0	0	0	0	0	0	0	0	0	0	0	0	0	1	1	1
Cell 71: Upper	0	0	0	0	0	0	0	0	0	0	0	0	0	1	1	1	0	0	0	0	1	1	0	1	1	1	1	1	0	0	1	0	0	0	0	0	1	1	1	0
Cell 71: Lower	1	1	0	0	0	0	0	0	0	0	0	0	1	1	1	1	1	0	0	0	0	0	0	0	1	1	1	0	0	0	0	0	0	0	0	0	0	0	0	1
Cell 72: Upper	1	1	1	1	1	1	1	1	1	0	0	1	1	0	0	0	0	0	0	0	1	1	1	1	1	1	1	1	1	1	1	0	0	0	0	0	0	0	0	0
Cell 72: Lower	1	1	1	0	0	0	0	0	0	0	0	0	0	0	0	0	0	0	0	0	0	1	1	1	0	1	1	1	1	1	1	0	0	0	0	0	0	0	0	1
Cell 73: Upper	1	1	1	1	0	0	0	0	0	0	0	1	1	1	1	1	1	1	1	1	1	0	0	0	0	0	0	0	0	0	1	0	0	0	0	0	0	0	0	0
Cell 73: Lower	1	1	1	0	0	0	0	0	0	0	0	1	1	0	0	1	1	1	0	0	0	0	0	0	0	0	0	0	0	0	0	0	1	1	1	1	0	0	1	1
Cell 74: Upper	1	1	1	0	0	0	0	0	0	0	0	0	0	0	0	0	0	0	1	1	1	1	1	1	1	1	1	0	0	1	1	0	0	1	0	0	0	0	0	1
Cell 74: Lower	1	1	0	0	0	0	0	0	0	0	0	0	0	0	0	1	0	0	0	0	0	0	0	0	0	1	1	0	0	0	0	1	1	1	0	0	0	0	0	0
Cell 75: Upper	1	1	1	1	1	1	0	0	0	0	0	1	1	1	1	1	0	0	1	1	1	1	1	1	1	0	0	0	0	0	0	1	1	1	0	0	0	0	0	1
Cell 75: Lower	1	1	1	1	1	1	0	0	0	0	0	0	0	0	0	0	0	1	1	1	1	1	1	1	1	1	1	1	0	0	0	0	0	0	1	1	0	0	1	1
Cell 76: Upper	0	1	1	1	0	0	0	0	0	0	0	0	1	1	1	1	1	0	0	0	0	0	0	0	0	1	1	1	1	0	0	0	0	0	0	0	0	0	0	1
Cell 76: Lower	0	1	1	1	0	0	0	0	0	1	1	1	1	0	0	0	0	0	0	0	0	0	0	0	1	1	1	0	0	0	0	1	1	1	1	0	0	0	1	1
Cell 77: Upper	1	1	1	1	1	1	1	0	0	0	0	0	0	0	0	0	0	0	0	0	0	0	1	1	1	1	1	1	1	0	0	0	0	1	0	0	0	0	0	1
Cell 77: Lower	1	1	1	0	0	0	0	0	0	0	0	1	1	0	0	0	0	0	0	1	1	1	0	0	0	0	1	1	1	1	1	1	1	1	1	0	0	0	0	0
Cell 78: Upper	1	0	0	0	0	0	1	1	1	1	1	0	0	0	0	0	0	1	1	1	1	0	0	0	1	1	1	1	0	0	0	0	0	0	0	1	0	0	0	1
Cell 78: Lower	1	1	1	0	0	0	0	0	0	0	0	0	1	1	0	0	1	1	1	0	0	0	0	0	1	1	1	1	0	0	0	0	0	0	0	0	0	0	0	1
Cell 79: Upper	1	1	1	0	0	0	0	0	0	0	0	0	1	1	1	1	0	0	1	1	1	1	1	0	0	0	0	0	0	0	0	0	0	0	0	0	0	1	1	1
Cell 79: Lower	1	1	1	1	0	0	0	0	0	0	1	1	0	0	0	0	0	0	0	1	1	1	1	1	1	1	0	0	0	0	0	0	0	0	1	1	0	0	0	1
Cell 80: Upper	1	1	1	1	0	0	0	0	0	0	0	0	0	0	0	0	0	1	1	1	1	1	1	1	1	1	1	0	0	0	0	1	1	1	0	0	0	1	1	1
Cell 80: Lower	1	1	1	1	0	0	0	0	0	0	0	1	1	1	0	0	0	0	0	1	1	1	1	1	1	1	1	1	1	0	0	0	0	0	0	0	0	1	1	1
Cell 81: Upper	1	1	1	0	0	0	0	0	0	0	0	0	0	0	0	1	1	1	1	1	1	0	1	1	1	0	0	0	0	0	0	0	0	0	0	0	0	0	1	1
Cell 81: Lower	1	1	1	1	0	0	0	0	0	0	0	0	0	0	0	1	1	1	1	1	1	0	0	0	0	0	1	1	0	0	0	0	0	1	1	1	1	1	1	1
Mean:	0.765432	0.740741	0.604938	0.444444	0.302469	0.216049	0.185185	0.154321	0.141975	0.104938	0.104938	0.104938	0.12963	0.111111	0.12963	0.216049	0.259259	0.333333	0.351852	0.382716	0.444444	0.444444	0.358025	0.358025	0.333333	0.302469	0.290123	0.209877	0.197531	0.228395	0.228395	0.197531	0.228395	0.308642	0.401235	0.388889	0.45679	0.574074	0.716049	0.814815
Wilson Score:	0.759284	0.735164	0.602507	0.445731	0.307045	0.222627	0.192478	0.162328	0.150269	0.11409	0.11409	0.11409	0.138209	0.120119	0.138209	0.222627	0.264836	0.337194	0.355284	0.385433	0.445731	0.445731	0.361313	0.361313	0.337194	0.307045	0.294985	0.216597	0.204537	0.234687	0.234687	0.204537	0.234687	0.313075	0.403522	0.391463	0.457791	0.572358	0.711045	0.807522
Wilson Score Interval:	0.0647831	0.0669302	0.0744439	0.0756388	0.0700583	0.0629813	0.0595691	0.0555625	0.0537644	0.047534	0.047534	0.047534	0.0518376	0.0486722	0.0518376	0.0629813	0.0669302	0.0718507	0.0727629	0.0740258	0.0756388	0.0756388	0.0730408	0.0730408	0.0718507	0.0700583	0.0692413	0.0623415	0.0609993	0.0642016	0.0642016	0.0609993	0.0642016	0.0704449	0.0746347	0.0742409	0.075821	0.0752789	0.0688104	0.0595691
Exogenous Production
Normalized Distance from Stalk Pole:	0	0.025641	0.0512821	0.0769231	0.102564	0.128205	0.153846	0.179487	0.205128	0.230769	0.25641	0.282051	0.307692	0.333333	0.358974	0.384615	0.410256	0.435897	0.461538	0.487179	0.512821	0.538462	0.564103	0.589744	0.615385	0.641026	0.666667	0.692308	0.717949	0.74359	0.769231	0.794872	0.820513	0.846154	0.871795	0.897436	0.923077	0.948718	0.974359	1
Cell 1: Upper	1	0	0	0	1	1	1	1	1	1	0	1	1	1	0	0	0	0	0	0	0	0	0	1	1	1	1	1	1	1	0	0	1	1	1	1	0	0	0	0
Cell 1: Lower	0	0	0	0	0	0	0	0	0	0	0	0	0	0	0	1	1	1	0	0	0	0	1	1	1	1	1	0	0	1	1	0	0	0	0	0	0	0	0	0
Cell 2: Upper	1	1	1	1	0	0	0	1	1	1	1	1	1	0	1	1	1	1	1	1	1	1	1	1	0	0	1	1	1	1	1	1	1	0	0	1	1	1	1	1
Cell 2: Lower	1	1	1	1	1	1	1	0	0	1	1	1	1	0	1	1	1	1	1	0	0	0	0	1	1	1	1	1	1	1	1	1	1	1	0	0	0	0	0	1
Cell 3: Upper	0	0	0	0	1	1	1	1	1	1	1	1	1	1	0	0	0	0	0	0	0	0	1	1	1	1	1	0	1	1	1	0	0	0	0	1	1	1	1	1
Cell 3: Lower	1	1	0	0	0	0	1	1	1	0	0	0	1	1	1	1	1	1	1	0	0	0	0	0	1	1	1	1	1	1	0	0	0	0	1	1	1	1	1	1
Cell 4: Upper	1	0	0	1	1	1	1	1	1	1	1	0	0	1	1	1	1	0	0	1	1	1	1	1	1	1	0	0	1	1	1	1	1	1	1	1	0	0	1	1
Cell 4: Lower	1	0	0	0	1	0	1	0	0	0	1	1	1	1	1	1	1	0	0	0	1	1	1	1	1	1	1	1	1	1	1	0	0	0	0	0	0	0	1	1
Cell 5: Upper	1	1	1	0	1	1	1	1	1	1	1	1	1	1	0	0	1	1	1	1	1	1	1	1	1	1	1	0	0	1	1	1	1	1	1	1	1	1	1	1
Cell 5: Lower	1	0	0	1	1	1	1	1	1	1	1	1	1	0	0	0	1	1	0	1	1	1	1	1	1	1	1	1	1	1	0	0	1	1	1	1	1	1	0	1
Cell 6: Upper	1	1	0	1	1	1	0	1	1	0	0	1	1	1	1	1	1	1	1	1	1	1	1	1	1	1	1	1	0	0	0	0	0	0	0	0	0	0	1	1
Cell 6: Lower	1	0	0	0	0	1	1	1	0	0	0	0	1	1	1	0	0	0	1	1	1	1	1	1	1	1	1	0	0	0	1	1	1	0	0	0	0	0	1	1
Cell 7: Upper	1	1	1	0	0	0	1	1	1	0	1	1	1	1	1	1	0	0	1	1	1	1	1	1	1	1	1	0	0	0	1	1	1	1	1	1	1	1	1	1
Cell 7: Lower	0	1	1	0	0	0	0	1	1	1	1	1	1	0	0	0	1	1	1	1	1	1	1	0	0	0	0	0	0	0	0	0	0	0	0	1	1	1	1	1
Cell 8: Upper	1	1	0	0	0	0	1	1	1	1	1	1	1	1	1	1	1	1	1	1	0	0	1	1	1	0	0	1	1	1	1	1	1	1	0	0	0	0	0	0
Cell 8: Lower	0	0	0	0	0	0	0	1	1	1	1	1	1	0	1	1	1	1	0	0	0	0	1	1	1	0	0	0	1	1	1	1	1	1	1	1	0	0	0	0
Cell 9: Upper	0	0	0	0	1	1	1	1	1	0	0	0	0	1	1	1	1	1	1	1	1	0	0	1	1	1	1	1	1	0	0	0	0	0	0	0	1	1	1	1
Cell 9: Lower	0	0	0	0	1	1	1	1	0	1	1	1	1	1	1	1	1	1	0	0	1	1	1	1	1	0	0	0	0	0	0	0	0	0	0	0	1	1	1	1
Cell 10: Upper	0	0	0	0	0	0	0	0	1	1	1	1	1	1	0	1	1	0	0	1	1	1	1	1	1	1	0	0	1	1	1	1	1	1	1	1	1	1	1	1
Cell 10: Lower	1	1	1	1	0	0	1	1	1	1	1	1	1	1	1	1	1	1	1	1	1	0	0	0	0	1	1	1	1	1	1	1	1	1	1	1	1	1	1	1
Cell 11: Upper	0	0	0	0	0	0	0	0	0	1	1	1	1	0	0	1	1	1	1	1	1	1	1	1	0	0	1	1	1	1	1	1	1	1	1	1	1	1	1	1
Cell 11: Lower	1	0	0	0	0	1	1	1	1	1	1	1	1	1	1	1	1	0	0	1	0	0	0	1	1	1	1	1	1	1	0	0	0	1	1	1	1	1	1	1
Cell 12: Upper	0	0	0	0	0	1	1	1	1	0	1	1	1	1	1	1	1	1	0	0	1	1	1	1	1	1	1	1	1	1	1	0	0	0	0	1	1	1	1	1
Cell 12: Lower	0	0	1	1	1	1	1	1	1	1	1	1	1	0	0	1	1	1	0	1	1	1	1	1	1	1	1	1	1	1	1	0	0	0	0	0	0	1	1	1
Cell 13: Upper	1	1	1	1	1	1	1	1	0	0	0	0	1	1	1	1	1	1	1	1	1	0	0	1	1	1	1	0	0	1	1	1	1	1	1	1	1	1	1	1
Cell 13: Lower	1	1	0	1	1	1	1	1	0	0	0	0	1	1	1	1	1	1	1	1	0	0	1	1	1	1	1	0	1	1	1	1	1	1	1	1	0	0	0	0
Cell 14: Upper	1	1	0	0	0	0	0	0	1	1	1	1	1	1	0	1	1	1	1	1	1	1	1	1	1	1	1	1	1	1	1	0	0	0	0	0	0	0	0	1
Cell 14: Lower	1	1	1	0	0	0	0	0	0	0	1	1	1	1	1	1	1	1	1	1	1	1	1	0	0	0	1	1	1	0	0	1	1	1	1	1	1	0	0	1
Cell 15: Upper	1	1	1	1	1	1	0	0	0	0	1	1	1	0	1	1	1	0	1	1	0	1	1	1	1	1	1	1	1	1	1	1	1	1	0	0	1	1	1	1
Cell 15: Lower	1	1	1	1	1	1	1	1	1	1	0	0	0	0	1	1	1	1	1	1	0	0	1	1	1	1	1	1	0	0	0	0	0	1	1	1	1	1	1	1
Cell 16: Upper	1	0	0	0	0	1	1	1	1	1	1	1	1	1	1	1	1	1	0	0	0	0	0	1	1	1	1	1	1	0	0	0	0	0	0	1	1	1	1	1
Cell 16: Lower	1	1	1	1	1	0	0	0	0	0	1	1	1	1	1	0	0	0	1	1	1	0	1	1	1	1	1	1	0	0	1	1	0	0	1	1	1	1	1	1
Cell 17: Upper	0	0	0	0	0	0	0	1	1	0	1	1	1	1	1	0	0	0	1	1	1	1	1	1	1	1	1	1	1	0	0	1	1	1	1	0	0	0	0	0
Cell 17: Lower	0	0	0	0	0	0	0	1	1	1	0	1	1	1	1	1	0	0	0	0	0	0	0	0	1	1	1	1	1	1	1	1	0	0	1	0	0	0	1	1
Cell 18: Upper	1	0	1	1	1	1	1	1	1	0	0	0	0	0	0	0	0	0	1	1	1	1	1	1	1	1	1	1	1	1	1	1	0	1	0	0	0	0	0	0
Cell 18: Lower	1	0	0	0	0	0	0	0	0	0	0	0	1	1	1	1	1	0	0	0	0	0	1	1	1	1	1	1	1	1	0	1	1	1	0	0	0	0	0	0
Cell 19: Upper	1	1	0	0	0	0	0	0	1	1	1	1	1	0	0	0	0	0	1	1	1	1	1	1	1	1	1	1	1	1	1	1	1	0	0	0	0	0	1	1
Cell 19: Lower	1	1	1	1	1	1	1	0	0	0	1	1	1	1	1	1	1	1	1	1	1	1	1	1	1	1	1	1	1	0	0	0	0	0	1	1	1	1	1	1
Cell 20: Upper	1	0	0	0	0	0	0	0	0	1	1	0	1	1	1	1	1	1	0	0	0	0	1	1	1	1	1	1	0	1	1	1	1	1	1	1	1	1	1	1
Cell 20: Lower	1	0	0	0	0	0	0	1	1	1	1	1	1	1	0	0	0	1	1	1	1	1	1	1	1	1	1	1	1	1	1	0	0	0	0	0	0	1	1	1
Cell 21: Upper	1	1	1	1	0	0	0	0	0	0	0	0	1	1	1	1	0	0	0	1	1	1	1	1	1	1	1	1	1	0	0	0	0	0	1	1	1	1	1	1
Cell 21: Lower	1	1	1	1	0	0	0	0	0	0	0	0	0	1	1	0	0	0	0	0	0	1	1	1	1	1	1	1	0	0	1	1	1	1	1	1	1	1	1	1
Cell 22: Upper	1	1	1	1	1	1	1	1	1	1	0	1	1	1	1	1	1	1	1	1	1	0	0	0	0	1	1	1	1	1	1	1	1	1	1	1	1	1	0	0
Cell 22: Lower	1	1	0	0	0	1	1	1	0	0	0	1	1	1	1	1	1	1	1	1	1	1	1	1	1	1	1	1	1	1	1	0	0	1	1	1	1	0	0	0
Cell 23: Upper	1	1	1	1	0	0	0	1	1	1	0	0	0	0	1	1	1	1	0	0	0	1	1	1	1	1	1	1	1	1	1	0	0	0	0	0	0	0	0	0
Cell 23: Lower	1	1	1	0	0	0	1	1	0	0	0	0	0	0	0	1	1	1	1	1	1	0	0	1	1	0	0	0	0	1	1	1	1	1	1	1	0	0	0	0
Cell 24: Upper	1	1	0	0	0	0	0	0	0	0	1	1	1	1	1	1	0	0	1	1	0	0	1	1	1	1	1	1	1	1	1	0	0	1	1	0	0	0	1	1
Cell 24: Lower	1	1	1	1	0	0	0	0	1	1	1	1	1	0	0	1	1	1	1	1	0	0	0	1	1	1	1	0	0	1	1	1	1	1	0	0	0	0	0	1
Cell 25: Upper	1	0	1	1	1	1	1	1	1	1	1	0	0	0	0	0	0	0	0	0	0	1	1	1	1	1	1	1	1	0	0	0	0	0	1	0	0	0	0	0
Cell 25: Lower	1	0	0	0	0	0	0	0	0	0	0	0	0	0	1	1	1	1	1	1	0	0	1	1	0	0	0	1	1	1	1	0	0	0	0	0	0	0	0	0
Cell 26: Upper	1	0	0	0	0	0	1	1	1	1	1	1	1	1	1	1	1	1	1	1	1	1	1	0	0	0	0	0	1	1	0	0	0	0	0	1	1	1	1	1
Cell 26: Lower	0	0	0	0	0	1	1	1	1	1	1	1	1	1	1	1	1	1	1	1	1	1	1	1	1	1	0	1	1	1	0	1	1	1	1	1	1	1	1	1
Cell 27: Upper	1	0	0	1	1	0	0	0	0	0	1	1	0	0	1	1	1	1	1	1	1	1	1	1	1	1	1	1	1	0	0	0	0	0	0	1	1	1	1	1
Cell 27: Lower	0	0	0	0	0	1	1	0	0	0	0	1	1	1	1	1	1	0	0	0	0	0	0	0	0	0	0	1	1	1	1	1	1	1	0	0	0	0	0	1
Cell 28: Upper	1	1	1	0	0	1	1	0	0	0	1	1	1	1	1	1	1	1	1	0	0	0	0	1	1	1	1	0	1	1	1	1	1	1	0	0	0	0	0	0
Cell 28: Lower	1	1	1	0	0	1	1	1	0	0	0	0	0	1	1	1	1	1	1	1	1	1	1	1	1	1	1	1	1	0	0	0	1	1	1	0	1	1	1	0
Cell 29: Upper	1	0	0	0	0	0	0	0	0	0	1	1	1	1	1	1	1	1	1	1	1	0	0	0	0	1	1	1	1	0	0	0	0	0	0	1	1	1	1	1
Cell 29: Lower	1	0	0	0	0	0	0	0	0	1	1	1	1	1	1	1	1	1	0	1	1	0	0	0	0	0	0	1	1	1	1	1	1	1	1	0	1	1	1	1
Cell 30: Upper	1	1	1	1	1	1	1	1	1	1	1	1	1	1	1	1	1	1	1	1	1	1	1	1	0	0	0	0	0	1	1	1	1	1	1	1	0	1	1	1
Cell 30: Lower	0	1	1	0	1	1	1	1	1	1	1	1	1	1	1	1	1	1	1	0	1	1	1	1	1	1	0	0	1	1	1	1	1	1	1	0	0	0	1	1
Cell 31: Upper	0	0	0	0	0	0	1	1	1	1	1	1	1	1	1	1	1	1	1	1	1	1	0	0	1	1	1	1	0	0	0	1	1	1	1	1	1	1	1	1
Cell 31: Lower	0	0	0	1	1	1	1	1	1	0	0	1	1	1	1	1	1	0	1	1	1	1	1	1	1	1	1	1	0	1	1	1	1	1	0	0	1	1	1	1
Cell 32: Upper	0	0	1	0	0	0	0	0	1	1	1	0	0	1	1	1	1	1	1	1	0	0	1	1	1	1	1	1	1	1	1	0	0	0	1	0	0	1	1	1
Cell 32: Lower	0	0	1	1	1	1	0	0	0	0	0	0	1	1	1	0	1	1	1	1	1	0	1	1	1	1	1	1	1	1	1	1	1	0	0	0	1	1	0	0
Cell 33: Upper	1	1	1	1	1	1	1	1	0	0	0	0	0	0	0	0	0	0	1	1	1	1	0	1	1	1	1	1	0	0	0	0	0	0	0	1	1	1	1	1
Cell 33: Lower	1	0	1	1	0	0	0	0	0	0	0	0	0	0	0	0	1	1	1	1	1	0	0	0	1	1	1	1	1	0	0	0	0	0	0	0	1	1	1	1
Cell 34: Upper	1	1	1	1	0	0	1	1	1	1	1	1	1	1	1	1	1	1	1	1	1	1	1	1	1	1	1	1	0	0	1	1	1	1	1	1	1	1	1	1
Cell 34: Lower	1	1	1	1	1	1	1	1	1	1	1	1	1	1	1	1	1	1	1	1	1	1	0	0	1	1	1	1	1	1	1	1	1	1	1	1	1	0	0	0
Cell 35: Upper	1	1	0	0	0	0	0	0	0	0	0	0	1	1	1	1	0	0	0	0	0	0	0	1	1	1	1	1	1	1	1	1	0	0	1	1	1	1	1	1
Cell 35: Lower	0	0	0	0	0	0	0	0	0	0	1	1	1	0	1	1	1	1	0	0	0	0	0	0	1	1	1	1	1	0	0	0	1	1	1	1	1	1	1	1
Cell 36: Upper	1	1	1	1	0	0	1	1	1	1	1	1	1	1	1	1	1	0	0	0	0	0	0	1	1	1	1	1	1	1	1	1	1	0	0	0	1	1	1	0
Cell 36: Lower	1	1	1	1	0	0	0	0	1	1	1	1	0	0	0	0	0	0	0	0	0	0	0	0	0	0	1	1	1	1	1	1	1	1	1	1	1	1	1	1
Cell 37: Upper	1	1	1	1	1	1	0	0	1	1	1	1	1	1	0	1	1	1	1	1	0	1	1	1	1	1	1	1	1	1	1	1	1	0	0	1	1	1	1	0
Cell 37: Lower	1	1	1	1	1	1	1	0	0	0	0	0	0	0	0	1	1	1	0	0	1	1	1	1	1	1	0	0	1	1	1	1	1	1	0	0	0	1	1	1
Cell 38: Upper	1	0	0	0	1	0	0	1	1	1	1	1	1	1	1	1	0	0	0	0	0	1	1	1	1	0	0	1	1	1	1	1	1	1	1	1	1	1	1	1
Cell 38: Lower	1	1	1	1	1	1	1	0	0	0	0	0	1	1	0	1	1	0	0	0	1	1	1	1	1	1	0	0	1	1	1	1	1	0	0	0	0	1	1	1
Cell 39: Upper	0	0	0	0	0	1	1	1	1	0	0	0	0	0	0	0	1	1	1	1	1	1	1	1	1	1	1	1	1	1	1	1	1	0	1	1	1	1	1	1
Cell 39: Lower	0	0	1	1	1	1	1	1	0	0	0	1	1	1	1	0	0	1	1	1	1	1	1	0	0	1	1	1	1	0	0	1	1	1	1	1	1	1	1	1
Cell 40: Upper	1	1	1	0	0	0	0	0	0	0	0	0	1	1	1	1	1	1	1	0	1	1	1	1	0	1	1	1	1	1	1	0	0	1	1	1	1	1	1	1
Cell 40: Lower	1	1	0	0	0	0	0	1	1	1	1	1	1	0	0	1	1	1	0	1	0	0	1	1	1	1	1	1	0	0	1	1	1	1	1	1	1	1	1	1
Cell 41: Upper	0	0	0	1	1	1	1	0	1	1	1	1	1	1	0	0	1	1	1	1	1	0	0	1	1	1	1	1	1	0	0	0	0	0	0	0	0	1	1	1
Cell 41: Lower	1	0	0	1	1	1	1	1	1	1	1	0	1	1	1	1	1	1	1	1	1	1	1	1	1	1	1	0	0	1	1	0	0	1	1	1	0	1	1	1
Cell 42: Upper	0	0	1	1	0	0	0	0	0	1	0	1	1	1	1	0	1	1	1	1	0	1	1	1	0	0	0	0	0	0	0	0	0	0	0	1	1	1	1	1
Cell 42: Lower	1	0	0	0	0	0	1	1	1	0	0	0	0	0	1	1	1	1	1	1	1	1	0	0	0	0	0	0	1	1	1	1	1	1	0	0	1	1	1	1
Cell 43: Upper	1	1	0	0	0	0	0	0	0	0	0	0	0	0	0	0	1	1	1	1	0	0	0	1	1	1	0	1	1	1	1	0	1	1	1	1	1	1	1	1
Cell 43: Lower	1	1	1	1	0	1	1	1	1	1	1	1	1	1	1	1	0	0	0	1	1	1	1	1	1	1	0	1	1	1	1	1	1	1	0	0	0	1	1	1
Cell 44: Upper	1	1	1	0	0	0	1	1	1	1	1	0	0	1	1	1	0	1	1	1	1	1	1	1	1	1	1	0	0	0	0	0	0	0	0	0	0	0	1	1
Cell 44: Lower	1	1	1	0	0	1	1	1	0	1	1	1	1	0	0	0	0	1	1	1	0	0	0	0	1	1	1	1	1	1	0	0	0	0	1	1	0	0	1	1
Cell 45: Upper	1	1	1	1	1	0	0	0	1	1	1	1	1	1	1	1	1	1	0	0	1	1	1	1	1	1	1	0	0	0	0	1	1	1	1	1	1	1	1	1
Cell 45: Lower	0	0	0	0	0	1	1	1	1	0	1	1	1	1	1	1	1	1	1	0	0	0	0	0	1	1	1	1	1	1	0	1	1	1	1	1	1	1	1	1
Cell 46: Upper	1	1	1	1	1	0	0	0	0	0	0	1	1	1	0	1	1	1	0	1	1	0	1	1	1	1	1	1	0	0	1	1	1	1	0	0	1	1	1	1
Cell 46: Lower	1	1	0	0	0	0	0	0	0	0	0	0	0	0	0	1	1	1	1	1	1	1	1	0	0	0	0	0	1	1	1	1	1	1	1	1	0	1	1	1
Cell 47: Upper	1	0	1	1	1	0	1	1	1	0	0	0	0	1	1	1	1	1	1	1	0	0	1	0	0	0	0	1	1	1	1	1	1	1	0	0	0	0	1	1
Cell 47: Lower	1	1	1	0	1	1	0	0	0	0	0	0	0	0	1	1	1	1	1	1	1	1	1	1	0	1	1	1	1	0	1	1	1	1	0	0	0	0	1	1
Cell 48: Upper	1	1	0	0	0	1	1	0	1	1	1	0	0	1	1	1	0	1	1	1	1	1	1	1	1	1	1	1	1	1	1	1	0	1	1	0	0	1	1	1
Cell 48: Lower	1	1	0	0	0	0	0	0	1	1	1	0	0	0	1	1	1	1	1	1	1	1	1	1	0	0	0	0	0	1	1	1	0	0	0	0	0	1	1	1
Cell 49: Upper	1	1	0	0	0	0	1	1	1	1	0	1	1	1	1	1	1	1	1	1	1	1	1	1	1	1	1	1	1	1	1	1	0	1	1	1	1	0	0	0
Cell 49: Lower	1	1	1	0	1	1	1	1	1	1	1	0	0	1	1	1	1	1	0	1	1	1	1	1	1	1	1	0	0	0	0	1	1	1	0	0	1	1	1	1
Cell 50: Upper	1	1	0	0	0	0	1	1	1	0	0	0	0	0	0	1	1	1	1	1	1	1	1	1	0	0	0	0	1	1	0	0	0	0	0	1	1	1	1	1
Cell 50: Lower	1	1	1	1	1	1	1	0	1	1	1	1	1	1	0	1	1	1	0	1	1	1	1	1	1	1	1	1	1	1	1	0	0	0	0	1	1	1	1	1
Cell 51: Upper	1	0	0	0	0	0	1	1	1	1	0	0	0	1	1	1	1	1	1	0	1	1	1	1	1	1	1	0	1	1	1	1	1	1	0	0	1	1	1	1
Cell 51: Lower	1	0	0	0	0	0	0	0	0	0	0	0	0	1	1	1	1	1	1	1	1	1	1	1	1	1	1	0	1	1	1	1	0	0	1	1	1	1	1	1
Cell 52: Upper	0	0	0	0	1	1	0	1	1	1	1	1	1	0	0	1	1	1	0	0	0	0	0	0	1	1	1	1	1	1	0	0	0	0	0	1	1	1	1	1
Cell 52: Lower	0	1	1	0	0	0	0	1	1	1	1	1	1	1	0	0	1	1	1	1	1	0	0	0	0	0	1	1	1	1	1	0	0	0	0	0	1	1	1	1
Cell 53: Upper	1	1	0	0	0	0	0	0	1	1	0	0	0	0	1	1	0	0	0	1	1	1	1	1	1	1	0	0	0	0	0	1	1	0	0	0	1	1	1	1
Cell 53: Lower	1	1	0	1	1	1	1	1	0	0	1	1	1	1	1	1	0	1	1	1	1	1	0	0	0	1	1	1	1	1	1	1	1	1	1	1	1	1	1	1
Cell 54: Upper	1	1	1	1	0	0	0	0	0	0	0	0	0	0	0	0	0	1	1	1	1	1	1	1	1	1	0	0	0	0	0	1	1	1	1	1	1	1	1	1
Cell 54: Lower	1	1	0	0	0	0	1	1	0	0	0	0	0	0	1	1	1	0	0	0	0	0	0	0	0	1	1	1	1	1	0	0	0	0	0	0	1	1	1	1
Cell 55: Upper	0	0	0	0	1	1	1	1	1	0	0	1	0	0	1	1	1	0	0	0	1	1	1	1	1	0	0	0	0	1	1	1	1	1	0	0	0	0	0	0
Cell 55: Lower	1	0	0	0	0	0	0	0	0	1	1	1	1	1	0	0	0	0	0	1	1	1	1	0	1	1	0	1	1	1	1	0	0	0	0	0	0	0	0	0
Cell 56: Upper	0	1	1	1	0	0	0	0	0	0	1	1	0	0	0	1	1	1	1	0	0	0	0	0	0	1	1	1	1	0	0	0	0	0	0	0	1	1	1	1
Cell 56: Lower	0	0	1	1	0	0	0	0	0	1	1	1	1	1	0	0	0	0	0	0	1	1	0	0	0	0	0	0	0	1	0	0	0	0	1	0	0	0	1	1
Cell 57: Upper	0	0	1	1	1	1	1	1	1	1	1	1	0	0	0	0	0	0	1	1	0	0	1	1	1	1	1	1	0	0	0	0	0	0	1	1	1	1	1	1
Cell 57: Lower	1	1	1	0	0	0	0	0	1	1	1	1	1	0	0	0	0	1	1	0	1	1	1	1	1	1	1	1	1	1	1	0	0	0	0	0	1	1	1	1
Cell 58: Upper	1	0	0	0	0	0	0	0	0	0	1	1	1	1	1	1	1	1	1	1	1	1	1	1	0	0	0	0	0	0	1	1	1	1	1	1	0	0	1	1
Cell 58: Lower	0	0	0	1	1	1	1	1	1	1	1	1	1	1	1	1	1	1	1	1	1	1	1	1	1	1	0	0	0	0	1	1	1	1	1	1	1	1	0	0
Cell 59: Upper	1	1	1	1	1	0	0	0	0	0	0	0	0	0	0	1	1	1	1	1	1	1	1	0	1	1	1	1	1	0	0	0	0	0	0	1	1	1	0	1
Cell 59: Lower	1	1	0	0	0	0	1	1	1	1	0	0	0	0	0	0	1	1	1	1	1	1	1	1	0	1	1	1	1	1	0	1	1	1	1	1	0	0	0	0
Cell 60: Upper	1	0	0	0	0	0	0	0	1	1	1	1	0	1	1	1	1	1	1	1	1	1	1	1	0	0	0	0	0	0	1	1	1	1	1	1	1	1	1	0
Cell 60: Lower	0	0	0	0	0	0	0	0	0	1	1	1	1	1	1	1	1	0	0	0	0	1	1	1	0	1	1	1	1	1	0	1	1	1	0	1	1	1	1	1
Cell 61: Upper	0	0	0	0	0	1	1	1	1	1	1	1	1	1	1	1	1	1	1	1	1	1	1	1	1	0	1	1	1	0	1	1	1	1	0	0	0	1	1	0
Cell 61: Lower	1	0	1	1	1	0	0	1	1	1	1	1	1	1	1	1	1	1	1	1	0	0	0	1	1	1	1	1	0	1	1	1	1	1	1	1	1	1	1	1
Cell 62: Upper	0	1	1	1	1	1	1	1	1	0	0	1	1	1	1	1	0	0	0	0	1	1	1	1	1	1	1	1	1	1	1	1	1	1	1	0	0	0	0	1
Cell 62: Lower	0	0	0	0	0	0	1	1	1	1	1	1	1	1	0	1	1	1	1	1	1	1	1	1	1	1	1	1	1	1	1	1	1	1	1	0	0	0	0	0
Cell 63: Upper	1	0	0	0	0	0	0	1	1	1	1	1	1	0	0	1	1	1	1	1	1	1	1	1	1	1	1	1	0	0	1	1	1	1	1	1	1	1	1	1
Cell 63: Lower	1	1	0	0	0	1	1	1	1	1	0	0	0	0	1	1	1	1	1	1	1	1	1	1	1	1	1	1	1	0	0	1	0	0	0	0	0	0	0	0
Cell 64: Upper	1	1	1	0	1	1	0	1	0	1	1	1	1	1	1	1	1	0	1	1	1	1	1	1	1	1	1	1	0	0	1	1	1	0	1	1	0	0	0	0
Cell 64: Lower	0	0	0	0	1	1	0	0	1	1	1	1	1	1	1	1	1	1	1	0	0	1	1	1	0	0	0	1	1	1	1	0	1	1	1	1	1	0	0	0
Cell 65: Upper	1	1	0	0	0	0	1	1	1	1	1	1	1	1	1	1	1	1	1	1	1	1	0	0	0	0	0	0	1	1	1	1	1	1	1	1	1	0	0	0
Cell 65: Lower	1	0	1	1	1	0	1	1	1	1	1	1	0	1	1	1	0	1	0	1	1	1	1	1	1	1	1	1	1	1	0	0	1	1	1	1	1	0	0	0
Cell 66: Upper	1	1	0	0	1	0	1	1	1	1	1	1	1	0	1	1	1	1	1	1	0	1	1	1	1	1	1	1	1	1	1	0	1	1	1	1	1	1	1	0
Cell 66: Lower	0	0	1	1	1	1	0	0	1	1	1	1	1	1	1	0	1	1	0	1	1	1	1	1	1	1	1	1	1	1	1	1	1	1	1	1	1	1	1	0
Cell 67: Upper	0	0	0	0	0	1	0	1	1	1	1	1	1	1	0	1	1	1	1	1	1	1	1	1	1	1	1	1	1	1	1	1	1	1	1	0	0	0	1	1
Cell 67: Lower	0	0	0	0	0	0	1	1	1	1	1	1	1	1	1	0	1	1	1	1	1	1	1	1	0	1	1	1	0	1	1	1	1	1	1	1	1	1	1	1
Cell 68: Upper	0	0	1	1	1	1	1	0	0	0	1	1	1	1	1	1	1	1	1	1	0	0	0	1	1	1	1	1	1	1	0	1	1	1	1	1	0	1	1	1
Cell 68: Lower	0	0	1	1	1	1	1	1	0	0	0	1	1	1	1	1	1	1	1	1	1	1	1	1	1	0	1	1	1	1	1	1	0	0	1	1	0	1	0	1
Cell 69: Upper	0	0	0	0	0	0	0	1	1	1	1	1	0	0	0	0	0	0	1	1	1	1	1	0	1	1	1	1	0	0	0	1	1	1	1	0	0	0	1	0
Cell 69: Lower	0	1	1	1	1	1	1	0	0	0	1	1	1	0	0	1	1	1	1	1	1	1	0	1	1	1	1	0	0	1	1	1	1	1	0	0	0	1	1	1
Cell 70: Upper	1	1	0	0	1	1	1	0	0	1	1	1	0	1	1	1	1	0	0	0	1	0	1	1	1	1	1	1	1	0	0	0	0	0	0	1	1	1	1	0
Cell 70: Lower	1	1	1	1	1	0	1	1	1	1	0	1	1	1	1	1	1	1	0	1	1	1	0	0	0	1	0	0	0	1	1	1	1	1	0	0	1	1	1	1
Cell 71: Upper	1	1	0	0	1	1	1	1	1	1	1	1	0	1	1	1	1	1	1	1	1	1	1	1	1	0	0	0	0	0	1	1	1	1	0	0	0	0	0	1
Cell 71: Lower	1	0	0	1	1	1	0	1	1	1	1	1	0	1	1	1	1	1	1	1	1	1	1	0	1	1	1	1	0	0	1	1	1	1	1	1	1	1	1	1
Cell 72: Upper	1	0	0	0	0	1	1	1	1	0	0	1	1	1	1	1	0	1	1	1	1	1	1	1	1	1	1	1	0	1	1	1	0	0	0	0	0	0	1	1
Cell 72: Lower	1	1	1	1	0	1	1	1	0	0	1	1	0	1	1	1	1	1	1	1	1	1	1	1	1	1	1	0	0	0	1	1	1	1	1	0	0	1	1	1
Cell 73: Upper	0	0	1	1	1	1	1	1	1	1	1	1	1	0	0	1	1	1	1	1	1	1	1	0	1	1	1	1	0	0	1	1	1	1	1	0	1	1	1	0
Cell 73: Lower	1	1	0	1	1	1	1	1	1	1	1	1	1	1	1	1	1	0	0	0	1	1	1	1	1	1	1	0	0	0	0	0	0	1	1	0	0	0	0	0
Cell 74: Upper	1	1	0	0	1	1	0	0	0	1	1	1	1	1	1	1	0	0	1	1	1	1	1	1	1	0	1	1	0	0	0	0	0	1	1	1	1	1	1	0
Cell 74: Lower	1	0	0	0	0	0	1	1	0	0	1	1	1	1	0	0	0	0	1	1	0	1	1	1	1	1	1	1	1	1	0	0	1	1	0	0	1	1	1	0
Cell 75: Upper	1	0	0	0	0	0	0	1	1	0	1	1	1	1	1	0	0	0	0	1	1	1	1	1	1	1	1	0	0	0	1	1	1	1	0	0	1	1	1	1
Cell 75: Lower	0	0	1	1	1	1	1	1	0	0	1	1	0	0	1	0	0	1	1	1	1	0	0	0	0	1	1	0	0	1	1	1	1	1	0	0	0	0	0	0
Mean:	0.693333	0.506667	0.446667	0.413333	0.426667	0.473333	0.56	0.6	0.6	0.573333	0.646667	0.693333	0.686667	0.673333	0.68	0.76	0.746667	0.713333	0.673333	0.726667	0.693333	0.666667	0.726667	0.766667	0.76	0.786667	0.753333	0.693333	0.66	0.646667	0.653333	0.62	0.606667	0.613333	0.54	0.54	0.593333	0.66	0.733333	0.72
Wilson Score:	0.688506	0.5065	0.447998	0.415497	0.428498	0.473999	0.558502	0.597503	0.597503	0.571502	0.643004	0.688506	0.682005	0.669005	0.675505	0.753508	0.740507	0.708006	0.669005	0.721007	0.688506	0.662505	0.721007	0.760008	0.753508	0.779508	0.747007	0.688506	0.656005	0.643004	0.649504	0.617003	0.604003	0.610503	0.539001	0.539001	0.591003	0.656005	0.727507	0.714506
Wilson Score Interval:	0.0730255	0.0790044	0.0785718	0.0778454	0.0781783	0.0789017	0.0784547	0.0774552	0.0774552	0.0781783	0.0756243	0.0730255	0.0734466	0.074238	0.0738507	0.0678004	0.0690027	0.0716568	0.074238	0.0706531	0.0730255	0.0746087	0.0706531	0.067167	0.0678004	0.0651303	0.0684121	0.0730255	0.0749632	0.0756243	0.0753017	0.0767605	0.0772384	0.0770068	0.0787644	0.0787644	0.0776575	0.0749632	0.0701227	0.0711643

## Sheet: Fig 2c
2 𝜇g/mL A22 Treated Cells
Normalized Distance from Stalk Pole:	0	0.025641	0.0512821	0.0769231	0.102564	0.128205	0.153846	0.179487	0.205128	0.230769	0.25641	0.282051	0.307692	0.333333	0.358974	0.384615	0.410256	0.435897	0.461538	0.487179	0.512821	0.538462	0.564103	0.589744	0.615385	0.641026	0.666667	0.692308	0.717949	0.74359	0.769231	0.794872	0.820513	0.846154	0.871795	0.897436	0.923077	0.948718	0.974359	1
Cell 1: Upper	0	0	0	0	0	0	0	0	0	0	0	0	0	0	1	1	1	1	1	1	0	1	1	1	0	0	0	0	0	0	0	0	0	0	1	1	1	1	1	1
Cell 1: Lower	1	1	1	1	1	0	0	0	1	0	1	1	1	1	1	1	1	1	1	1	1	1	1	1	1	1	1	0	0	0	0	0	0	0	1	1	1	1	1	1
Cell 2: Upper	1	0	0	0	0	0	0	0	0	0	0	1	1	0	0	0	0	0	0	0	0	0	0	0	0	0	0	0	0	0	0	1	1	1	1	1	1	1	1	1
Cell 2: Lower	1	1	1	1	1	1	1	1	1	1	1	1	1	1	1	1	1	1	1	1	1	1	1	1	1	1	1	1	1	1	1	1	1	1	0	0	0	1	1	1
Cell 3: Upper	1	1	1	1	1	1	1	0	0	0	0	0	0	0	0	0	0	0	0	0	0	0	0	0	0	1	0	0	0	0	0	0	0	0	0	1	1	1	1	1
Cell 3: Lower	1	1	1	1	1	0	0	0	0	0	0	0	0	0	0	0	0	0	0	0	1	1	1	1	1	0	1	1	1	1	1	1	1	1	1	1	1	1	1	1
Cell 4: Upper	1	1	1	1	1	1	0	0	0	0	0	0	0	0	0	0	0	0	0	0	0	0	0	0	0	1	1	1	1	0	0	0	0	0	0	0	0	1	1	1
Cell 4: Lower	1	1	1	1	1	1	1	1	1	1	1	1	1	1	1	1	1	1	1	1	1	1	1	0	0	0	0	0	1	1	1	1	1	1	1	1	1	1	1	1
Cell 5: Upper	1	1	1	1	1	1	1	1	1	1	1	1	1	0	0	0	0	0	0	0	0	0	0	0	0	0	0	0	1	1	1	0	0	0	1	1	1	1	1	1
Cell 5: Lower	1	1	1	1	1	1	0	0	0	0	0	0	0	0	0	0	0	0	0	0	0	0	0	0	0	0	0	0	1	1	1	0	0	0	0	1	1	1	1	1
Cell 6: Upper	1	1	1	1	1	1	0	0	1	1	1	0	0	0	0	0	0	0	0	0	0	0	0	0	0	0	0	0	0	0	0	0	0	0	1	1	1	1	1	1
Cell 6: Lower	1	1	1	1	1	1	1	1	1	1	1	1	1	1	1	1	1	1	1	1	1	1	1	1	1	1	1	1	1	1	1	1	1	0	0	0	0	1	1	1
Cell 7: Upper	1	1	1	1	1	1	1	1	1	0	0	0	1	1	0	0	0	0	0	1	1	1	1	1	1	1	0	0	1	1	1	0	0	0	0	0	0	1	1	1
Cell 7: Lower	1	1	1	1	0	0	0	0	0	0	0	0	0	1	1	1	1	1	1	1	0	0	1	1	1	1	1	1	0	0	0	0	0	0	0	0	1	1	1	1
Cell 8: Upper	1	1	1	1	1	1	1	1	1	1	1	1	1	1	1	1	1	0	0	0	0	0	0	1	0	0	0	0	0	0	0	0	0	0	0	0	1	1	1	1
Cell 8: Lower	1	1	1	1	0	0	0	0	0	0	0	0	0	1	1	1	1	1	1	1	1	1	1	1	1	1	1	1	0	0	0	0	0	0	0	0	1	1	1	1
Cell 9: Upper	1	1	1	1	1	1	1	1	1	1	1	0	0	0	0	0	0	0	0	0	0	0	0	0	0	0	0	0	0	0	0	0	0	1	1	1	1	1	1	1
Cell 9: Lower	1	1	1	1	0	1	1	1	1	1	1	1	1	1	1	1	1	0	1	1	0	0	0	0	0	0	0	0	0	0	0	0	0	1	1	1	1	1	1	1
Cell 10: Upper	1	1	1	1	1	1	1	1	1	1	1	1	1	1	1	1	1	1	1	1	1	1	1	1	1	1	1	1	1	1	1	0	1	1	1	1	1	1	1	1
Cell 10: Lower	1	1	1	1	0	0	0	0	0	0	0	0	0	0	0	0	0	0	0	1	1	1	1	1	0	0	0	0	0	1	1	1	1	1	1	1	1	1	1	1
Cell 11: Upper	1	1	1	1	0	0	0	0	1	1	1	1	1	1	1	1	0	0	0	1	1	1	1	1	1	1	0	0	0	0	1	1	1	1	1	0	0	0	0	1
Cell 11: Lower	1	1	1	1	1	1	1	1	1	1	1	1	1	1	1	1	1	1	0	0	0	0	0	0	0	0	0	0	1	1	1	1	1	0	0	0	0	0	0	0
Cell 12: Upper	1	1	1	1	1	1	0	0	0	0	0	0	0	0	0	0	0	0	1	1	1	1	1	1	1	1	1	1	1	1	1	1	1	1	1	0	1	1	1	1
Cell 12: Lower	1	1	1	1	1	1	1	0	0	0	0	0	0	0	0	0	0	0	0	1	1	1	1	1	1	1	1	1	0	0	0	0	0	0	0	1	1	1	1	1
Cell 13: Upper	1	1	1	0	0	0	0	0	0	1	1	1	1	1	1	1	1	1	1	1	1	1	1	1	0	0	0	0	0	1	1	1	0	0	0	0	0	0	0	0
Cell 13: Lower	1	1	1	0	1	1	1	1	1	1	1	1	1	0	0	0	0	0	0	1	1	1	1	1	1	1	1	1	1	1	1	0	0	0	0	0	0	1	0	0
Cell 14: Upper	1	1	1	1	1	1	1	1	1	1	1	1	1	1	1	1	1	1	0	0	0	0	0	0	1	1	0	0	0	0	1	1	1	1	1	1	1	1	1	1
Cell 14: Lower	1	1	1	1	1	0	0	0	0	0	0	0	0	0	0	0	0	0	0	0	0	0	0	0	0	0	0	1	1	1	0	0	0	0	0	0	1	1	1	1
Cell 15: Upper	1	1	1	1	0	0	0	0	0	0	0	0	0	0	0	0	0	1	0	0	0	0	0	0	0	0	1	1	1	1	1	0	0	1	1	1	1	1	1	1
Cell 15: Lower	1	1	1	1	1	1	1	1	1	1	1	1	1	1	1	0	0	1	1	1	1	1	1	0	1	1	0	0	0	0	0	0	0	0	0	0	1	1	1	1
Cell 16: Upper	1	1	1	1	1	1	1	1	1	1	1	1	1	1	1	1	1	1	1	0	0	0	0	0	0	0	1	1	1	1	0	0	0	0	1	1	1	1	1	1
Cell 16: Lower	1	1	1	1	0	0	0	0	0	0	0	0	0	0	0	0	0	0	0	0	0	1	1	1	1	1	1	1	1	1	0	0	0	1	1	1	1	1	1	1
Cell 17: Upper	1	1	1	1	1	1	1	1	1	0	0	0	0	0	1	1	1	1	1	1	1	1	1	1	0	0	0	1	1	1	1	0	0	0	1	1	1	1	1	1
Cell 17: Lower	1	1	1	1	1	0	0	0	0	0	0	0	0	0	1	1	1	0	1	1	1	1	1	1	1	1	0	0	0	0	0	0	0	0	1	1	1	1	1	1
Cell 18: Upper	1	1	1	0	0	0	0	0	0	0	0	0	0	0	0	0	0	0	0	0	0	0	0	0	0	0	0	0	0	0	0	0	0	1	1	1	1	1	1	1
Cell 18: Lower	1	1	1	1	1	1	1	1	1	1	1	1	1	1	1	1	1	1	1	1	0	0	0	0	0	0	0	0	0	0	0	0	1	1	1	1	1	1	1	1
Cell 19: Upper	1	1	1	1	1	1	1	0	0	0	0	1	1	1	1	1	1	1	1	1	1	1	1	1	1	1	1	1	1	0	0	0	0	0	1	1	1	1	1	1
Cell 19: Lower	1	1	1	0	0	0	0	0	0	0	0	0	1	1	1	1	1	1	1	0	0	0	0	1	1	1	1	1	1	1	1	0	0	0	0	0	1	1	1	1
Cell 20: Upper	1	1	1	1	1	1	1	1	1	0	0	1	1	1	1	1	1	1	0	1	1	1	1	1	1	1	1	1	1	1	1	1	0	0	0	1	1	1	1	1
Cell 20: Lower	1	1	1	1	1	0	0	0	0	0	0	0	0	0	0	0	0	0	0	0	1	1	1	1	1	0	1	1	1	1	1	1	0	0	0	1	1	1	1	1
Cell 21: Upper	1	1	1	1	1	0	0	0	0	0	0	0	0	0	1	1	1	1	1	1	0	0	1	1	1	0	0	0	0	0	0	0	0	0	0	1	1	1	1	1
Cell 21: Lower	1	1	1	1	0	0	0	0	0	0	0	0	0	0	0	1	1	1	0	0	0	0	0	0	0	0	0	0	0	0	0	0	1	1	1	1	1	1	1	1
Cell 22: Upper	1	1	1	0	0	0	0	0	0	0	0	0	0	0	1	1	1	0	0	0	0	0	0	0	0	1	1	1	0	0	0	0	0	0	1	1	1	1	1	1
Cell 22: Lower	1	1	1	1	1	1	0	0	0	0	0	0	0	1	1	1	1	1	1	1	1	1	1	1	1	1	0	0	0	0	0	0	0	1	1	1	1	1	1	1
Cell 23: Upper	1	1	1	1	1	1	1	1	1	1	1	1	1	1	1	0	1	1	1	1	1	0	1	1	1	1	1	1	1	1	1	1	1	1	1	1	1	1	1	1
Cell 23: Lower	1	1	1	0	0	0	0	0	1	1	0	0	0	0	0	0	0	0	1	0	1	1	1	0	0	1	1	0	0	0	0	0	0	1	1	1	1	1	0	0
Cell 24: Upper	1	1	1	1	1	1	1	0	0	0	0	0	0	0	0	0	0	0	0	0	0	0	0	0	0	0	0	0	0	0	0	0	1	1	1	1	1	1	1	1
Cell 24: Lower	1	1	1	1	1	1	1	1	1	1	1	1	1	1	0	0	0	1	1	0	0	0	0	0	0	0	0	0	0	0	0	0	0	0	1	1	1	1	1	1
Cell 25: Upper	1	1	1	1	1	0	0	0	0	0	0	0	0	1	1	1	1	1	1	1	1	1	1	1	1	1	1	0	0	0	1	0	0	0	0	0	1	1	1	1
Cell 25: Lower	1	1	1	1	1	1	1	1	1	0	0	0	0	1	1	0	0	0	0	0	1	1	1	1	1	1	1	1	1	1	0	0	0	0	1	1	1	1	1	1
Cell 26: Upper	1	1	1	1	1	1	1	1	1	1	1	1	1	1	1	1	1	1	1	1	1	1	1	1	1	1	1	1	1	1	1	1	0	1	1	1	1	1	1	1
Cell 26: Lower	1	1	1	1	1	1	1	1	1	1	1	0	0	0	0	0	0	0	0	0	0	0	0	0	0	0	0	0	0	0	0	1	1	1	1	1	1	1	1	1
Cell 27: Upper	1	1	1	1	1	1	1	1	1	1	1	1	1	1	1	1	1	1	1	1	1	1	1	1	1	0	0	0	0	0	0	0	1	1	1	1	1	1	1	1
Cell 27: Lower	1	1	1	0	0	0	0	0	0	0	0	0	0	0	0	1	1	1	1	1	1	1	0	0	0	0	0	0	0	0	0	1	1	1	1	1	1	1	1	1
Cell 28: Upper	1	1	1	1	0	1	1	0	0	0	1	1	1	1	1	1	1	1	1	1	1	1	1	1	1	1	1	0	0	0	0	0	0	0	0	0	0	1	1	1
Cell 28: Lower	1	1	1	1	1	1	1	1	1	1	1	1	1	1	1	1	1	1	1	1	1	1	1	1	1	1	1	1	0	0	0	0	0	0	0	1	1	1	1	1
Cell 29: Upper	1	1	1	1	1	1	1	1	1	1	1	1	1	1	1	1	1	1	1	1	1	1	1	1	1	1	1	1	1	1	1	1	1	1	1	1	1	1	1	1
Cell 29: Lower	1	1	1	0	0	0	0	0	0	0	0	0	1	1	1	1	0	0	0	0	0	0	0	0	0	0	1	1	1	1	1	1	1	1	1	1	1	1	1	1
Cell 30: Upper	1	1	1	1	1	1	1	1	1	0	0	0	0	0	0	0	0	0	0	0	0	0	1	1	0	0	0	0	0	0	0	0	0	0	0	1	1	1	1	1
Cell 30: Lower	1	1	1	1	1	0	0	0	0	0	0	0	0	0	0	0	0	1	1	1	1	1	1	1	1	1	1	1	1	1	1	1	1	0	1	1	1	1	1	1
Cell 31: Upper	1	1	1	1	1	1	1	1	1	1	1	1	1	1	1	1	1	0	0	0	0	0	0	0	0	0	0	0	0	1	1	1	1	1	1	1	1	1	1	1
Cell 31: Lower	1	1	1	1	0	0	0	0	0	0	0	1	1	1	1	1	1	1	1	1	1	1	1	1	1	1	1	1	1	1	1	1	1	1	1	1	1	1	1	1
Cell 32: Upper	1	1	1	1	1	1	1	1	1	1	1	1	1	1	1	1	1	1	1	1	1	1	1	1	1	1	1	1	1	1	1	1	1	1	1	0	0	1	1	1
Cell 32: Lower	1	1	1	1	1	0	0	0	0	0	0	0	1	1	1	1	1	1	1	1	1	1	1	1	1	1	1	1	1	1	1	1	1	1	1	1	1	1	1	1
Cell 33: Upper	1	1	1	1	1	1	1	1	1	1	1	1	1	0	0	0	0	0	0	0	0	0	0	0	0	0	0	0	0	0	0	0	0	0	1	1	1	1	1	1
Cell 33: Lower	1	1	1	1	1	1	1	1	1	1	1	1	1	1	1	1	1	1	1	1	1	1	1	1	1	1	1	1	1	1	1	1	1	1	1	1	1	1	1	1
Cell 34: Upper	1	1	1	0	0	0	0	1	1	1	1	1	1	1	1	1	1	1	1	1	1	1	1	1	1	1	0	0	0	0	0	0	0	1	1	1	0	0	1	1
Cell 34: Lower	1	0	0	0	0	0	0	0	0	0	1	1	1	1	1	1	1	0	0	0	0	0	0	0	0	1	1	1	1	1	1	1	1	1	1	0	0	1	1	1
Cell 35: Upper	1	1	1	1	1	1	1	1	1	0	0	0	0	0	1	1	1	1	1	1	0	1	1	1	1	0	1	1	1	1	1	1	1	1	1	1	1	1	1	1
Cell 35: Lower	1	1	1	1	1	1	1	1	1	1	1	1	1	1	0	0	0	0	1	1	1	1	1	1	1	1	1	1	1	1	1	1	1	1	0	1	1	1	1	1
Cell 36: Upper	1	1	1	1	1	1	0	1	1	1	1	1	1	1	1	1	1	1	1	1	1	1	1	1	1	1	0	0	1	1	1	1	1	1	1	1	1	1	1	1
Cell 36: Lower	1	1	1	1	1	1	1	1	1	1	1	1	1	1	1	1	1	1	1	1	1	1	1	1	1	1	1	1	1	1	1	1	1	1	1	1	1	1	1	1
Cell 37: Upper	1	1	1	1	0	0	0	0	1	1	1	1	0	0	0	0	0	0	1	1	1	1	1	1	1	1	1	1	1	0	0	0	1	1	1	1	1	1	1	1
Cell 37: Lower	1	1	1	1	1	1	1	1	1	1	1	1	1	1	1	1	1	1	1	1	1	1	1	1	1	1	0	0	1	0	1	1	1	1	1	1	1	1	1	0
Cell 38: Upper	1	0	0	0	0	0	0	0	0	0	0	0	0	0	1	1	1	1	1	1	1	1	1	1	1	1	1	1	1	1	1	1	1	1	1	0	0	1	1	1
Cell 38: Lower	1	1	1	1	1	1	1	0	0	0	1	1	1	1	1	1	1	1	1	1	1	0	0	0	0	1	1	1	1	0	0	0	0	1	1	1	1	1	1	1
Cell 39: Upper	1	1	1	0	0	0	0	1	1	1	0	0	0	0	1	1	1	1	1	1	1	1	1	1	1	1	1	1	1	1	1	1	1	1	0	1	1	1	1	1
Cell 39: Lower	1	1	1	1	1	1	1	1	1	1	1	1	1	1	1	1	1	1	1	1	1	1	1	1	1	1	1	1	1	1	1	1	1	1	1	1	1	1	1	1
Cell 40: Upper	1	1	1	1	1	1	1	1	1	1	1	1	1	1	1	1	1	1	1	1	1	1	1	1	1	1	1	1	1	1	0	0	0	1	0	1	1	1	1	1
Cell 40: Lower	1	1	1	1	1	1	1	1	1	1	1	1	1	1	1	1	1	1	1	1	1	1	1	1	1	1	0	0	0	0	1	1	1	1	1	1	0	1	1	1
Cell 41: Upper	1	1	1	1	1	1	1	1	1	1	1	1	1	1	1	1	1	1	1	1	1	1	1	1	1	1	1	1	1	1	1	1	1	1	1	1	1	1	1	1
Cell 41: Lower	1	1	1	1	1	1	1	1	1	0	0	0	0	0	0	0	0	0	0	1	1	0	0	0	0	0	0	1	0	1	1	1	1	1	1	1	1	1	1	1
Cell 42: Upper	1	1	1	1	1	1	1	1	1	1	1	1	0	0	0	0	0	1	1	1	1	1	1	1	1	1	1	1	1	1	1	0	1	1	1	1	1	1	1	1
Cell 42: Lower	1	1	1	1	0	0	0	0	0	0	1	1	1	1	1	1	1	1	1	1	1	1	1	1	1	1	1	1	1	1	1	1	1	0	0	1	1	1	1	1
Cell 43: Upper	1	1	1	1	1	1	0	0	0	1	1	1	1	1	1	1	1	1	1	1	1	1	1	1	1	0	0	0	1	1	1	1	1	1	1	1	1	1	1	1
Cell 43: Lower	1	1	1	1	1	1	1	1	1	1	1	1	1	1	1	1	1	1	1	1	1	1	1	1	1	1	1	1	1	1	1	1	1	0	0	1	1	1	1	1
Cell 44: Upper	1	1	1	1	1	1	1	1	1	1	1	1	1	0	0	0	0	0	1	1	1	1	1	1	1	1	1	1	0	0	0	0	1	1	1	1	1	1	1	1
Cell 44: Lower	1	1	1	1	1	1	1	1	1	1	1	1	1	1	1	1	1	1	1	1	1	1	1	1	1	1	1	1	1	1	1	1	1	1	1	1	1	1	1	1
Cell 45: Upper	1	1	1	1	1	1	1	1	1	1	1	1	1	1	1	1	1	1	1	1	1	1	1	1	1	1	1	1	1	1	1	1	1	1	1	1	1	1	1	1
Cell 45: Lower	1	1	1	1	1	0	0	0	0	0	0	0	0	0	0	0	0	0	0	0	0	1	1	1	0	0	0	1	1	1	1	1	1	1	0	0	0	0	0	0
Cell 46: Upper	1	1	1	0	0	0	0	0	0	0	0	0	0	0	1	1	0	1	1	0	0	0	1	1	1	1	1	0	0	0	0	1	1	1	1	1	1	1	0	0
Cell 46: Lower	1	1	1	1	1	1	1	1	1	1	1	1	1	1	1	1	1	1	1	1	0	0	1	1	1	1	1	0	0	1	1	1	0	0	0	0	0	1	1	1
Cell 47: Upper	1	1	1	1	1	1	1	1	1	1	1	1	1	1	1	1	1	0	1	1	1	1	1	1	1	1	1	1	1	1	0	0	0	0	0	0	0	0	0	0
Cell 47: Lower	1	1	1	1	1	1	1	1	1	1	1	1	1	1	1	1	1	1	1	1	1	1	1	1	1	1	1	1	1	1	0	0	0	0	0	0	0	1	1	1
Cell 48: Upper	1	1	1	0	0	0	0	0	0	0	0	0	0	0	0	0	0	0	1	1	1	1	1	1	1	0	0	1	0	0	0	0	0	1	0	1	1	1	0	0
Cell 48: Lower	1	1	0	0	0	0	0	0	0	0	0	0	0	0	0	0	0	0	0	1	1	1	1	1	1	1	1	0	0	0	0	0	1	1	1	1	0	0	0	1
Cell 49: Upper	1	1	0	0	1	1	0	0	0	0	0	0	0	0	0	0	0	0	0	0	0	1	1	1	1	1	1	1	0	1	1	1	0	0	0	0	0	1	1	1
Cell 49: Lower	1	1	1	1	1	1	1	1	1	0	0	1	1	1	1	1	1	1	1	1	1	1	1	1	1	0	0	0	0	0	0	0	0	0	0	0	0	0	1	1
Cell 50: Upper	1	1	1	1	1	1	1	1	1	1	1	1	1	1	0	1	1	1	1	1	1	1	1	1	1	1	1	0	0	0	0	0	0	0	1	1	1	1	1	1
Cell 50: Lower	1	1	1	1	1	0	0	0	0	0	0	0	0	0	0	1	1	1	1	1	0	0	1	1	1	1	0	0	0	0	0	1	1	0	1	1	1	1	1	1
Cell 51: Upper	1	1	1	1	0	0	0	0	0	0	0	0	0	1	1	1	1	1	1	1	1	1	1	1	1	1	1	1	1	0	0	0	1	1	1	1	1	1	1	1
Cell 51: Lower	1	1	1	1	0	1	1	0	1	1	1	1	0	0	0	0	0	0	0	0	0	1	1	1	1	1	1	0	0	1	1	0	0	0	1	1	1	1	1	1
Cell 52: Upper	1	1	1	1	0	0	0	0	0	0	1	1	1	1	0	0	1	1	1	1	1	1	1	1	1	1	1	1	1	1	1	1	1	0	0	0	1	1	1	1
Cell 52: Lower	1	1	1	0	0	1	1	0	1	1	1	1	1	1	1	1	1	1	1	1	1	1	1	1	1	1	1	1	1	1	1	1	1	1	1	1	1	1	1	1
Cell 53: Upper	1	1	1	1	1	1	1	1	0	0	0	0	0	1	1	1	1	1	1	1	1	1	1	0	1	1	1	1	0	1	1	1	1	1	1	1	1	1	1	1
Cell 53: Lower	1	1	1	1	0	0	0	0	0	0	0	0	0	1	1	1	1	1	1	1	1	1	1	1	1	1	0	1	1	1	1	1	1	1	1	1	1	1	1	1
Mean:	0.990566	0.962264	0.943396	0.820755	0.688679	0.622642	0.54717	0.5	0.556604	0.490566	0.528302	0.54717	0.556604	0.584906	0.622642	0.632075	0.622642	0.613208	0.650943	0.679245	0.641509	0.669811	0.726415	0.707547	0.669811	0.650943	0.584906	0.556604	0.537736	0.556604	0.537736	0.481132	0.518868	0.566038	0.660377	0.745283	0.801887	0.924528	0.90566	0.915094
Wilson Score:	0.973409	0.946097	0.927889	0.809537	0.68208	0.618352	0.54552	0.5	0.554624	0.490896	0.527312	0.54552	0.554624	0.581936	0.618352	0.627456	0.618352	0.609248	0.645664	0.672976	0.63656	0.663872	0.718496	0.700288	0.663872	0.645664	0.581936	0.554624	0.536416	0.554624	0.536416	0.481792	0.518208	0.563728	0.654768	0.736704	0.791329	0.909681	0.891473	0.900577
Wilson Score Interval:	0.0249238	0.0391325	0.0459139	0.0726023	0.0868445	0.0907516	0.0931043	0.0935067	0.0929267	0.0934906	0.093362	0.0931043	0.0929267	0.0921965	0.0907516	0.0903037	0.0907516	0.0911644	0.0893002	0.0875164	0.0898201	0.0881491	0.0837455	0.0853795	0.0881491	0.0893002	0.0921965	0.0929267	0.0932493	0.0929267	0.0932493	0.0934424	0.0934424	0.0927163	0.0887434	0.0819324	0.0752834	0.0515828	0.0564752	0.0541121
25 𝜇g/mL A22 Treated Cells
Normalized Distance from Stalk Pole:	0	0.025641	0.0512821	0.0769231	0.102564	0.128205	0.153846	0.179487	0.205128	0.230769	0.25641	0.282051	0.307692	0.333333	0.358974	0.384615	0.410256	0.435897	0.461538	0.487179	0.512821	0.538462	0.564103	0.589744	0.615385	0.641026	0.666667	0.692308	0.717949	0.74359	0.769231	0.794872	0.820513	0.846154	0.871795	0.897436	0.923077	0.948718	0.974359	1
Cell 1: Upper	1	0	0	0	0	0	0	0	0	0	0	0	0	0	0	0	0	0	0	0	0	0	0	1	1	1	1	1	1	1	1	1	0	1	1	0	0	0	0	0
Cell 1: Lower	0	1	0	0	1	1	1	1	0	0	0	0	0	1	1	0	0	1	1	1	0	0	1	1	1	0	0	0	0	0	0	0	0	0	0	1	1	1	0	1
Cell 2: Upper	1	1	0	0	1	0	0	0	0	0	0	0	1	1	1	1	1	1	1	1	1	1	1	1	1	0	0	0	0	1	1	1	1	1	1	0	0	1	1	1
Cell 2: Lower	1	1	1	1	1	1	1	1	1	1	1	1	0	1	0	0	0	0	0	0	0	1	1	0	0	0	0	0	0	0	0	0	0	0	0	0	0	0	0	1
Cell 3: Upper	1	1	1	0	0	0	0	0	0	0	0	0	0	0	0	0	0	0	0	0	0	0	0	0	0	0	0	0	0	0	0	0	0	0	0	1	1	1	1	1
Cell 3: Lower	1	1	1	1	1	1	0	0	0	0	0	0	0	0	0	0	0	0	0	0	0	0	0	1	0	0	0	0	0	0	0	0	0	0	0	0	1	1	1	1
Cell 4: Upper	1	1	1	1	1	1	0	0	0	0	0	0	0	0	0	0	0	0	0	0	0	0	0	0	0	0	0	0	0	0	1	1	1	1	0	0	0	0	0	0
Cell 4: Lower	1	1	1	0	0	0	0	0	0	0	0	0	0	0	0	0	0	0	0	0	0	0	0	0	0	0	0	0	0	0	0	1	1	1	1	0	0	0	0	0
Cell 5: Upper	0	0	0	0	0	0	0	0	0	0	1	1	1	1	0	0	0	0	0	0	1	1	1	0	0	0	0	0	0	0	0	0	1	0	0	1	1	1	1	0
Cell 5: Lower	1	0	0	0	0	0	0	0	0	0	0	0	0	1	1	0	0	0	0	0	0	0	0	0	0	0	0	0	0	0	0	0	0	1	1	1	1	1	0	0
Cell 6: Upper	1	1	1	1	1	0	0	0	0	1	0	0	0	0	0	0	0	0	0	0	0	0	0	0	0	0	1	1	1	0	0	0	0	0	0	0	0	0	0	1
Cell 6: Lower	1	1	1	1	1	1	1	1	1	1	1	1	0	0	0	0	0	1	1	0	0	0	0	0	0	0	0	0	0	0	0	0	0	0	0	0	0	0	0	1
Cell 7: Upper	0	0	0	0	0	0	0	0	0	0	0	0	0	0	0	0	0	0	0	0	0	0	0	0	0	0	0	0	0	0	0	0	0	0	0	0	0	0	0	1
Cell 7: Lower	0	0	0	0	0	0	0	0	0	0	0	0	0	0	0	0	0	0	0	0	0	0	0	0	0	0	0	0	0	0	0	0	0	0	0	1	1	1	1	1
Cell 8: Upper	0	0	0	0	0	0	0	0	0	0	1	1	1	0	0	0	0	1	1	1	1	0	0	0	0	0	0	0	0	0	1	1	1	0	0	0	0	0	0	0
Cell 8: Lower	0	0	0	0	0	0	0	0	0	0	0	0	0	1	1	1	1	1	0	0	0	0	0	0	0	0	0	0	0	0	0	0	0	0	0	0	0	0	0	0
Cell 9: Upper	0	0	0	0	0	0	0	0	0	0	0	0	0	1	1	0	0	0	0	0	0	0	0	0	0	0	1	1	1	0	0	0	0	0	0	1	1	1	1	1
Cell 9: Lower	0	0	0	0	0	0	0	0	0	0	0	0	0	0	0	0	0	0	0	0	0	0	0	0	0	0	0	0	0	0	0	0	0	0	0	1	1	1	1	1
Cell 10: Upper	1	1	1	1	0	0	0	0	0	0	0	0	0	0	0	0	0	0	0	0	0	0	0	0	0	0	0	0	0	0	0	0	0	0	0	0	1	1	1	1
Cell 10: Lower	1	0	0	0	0	0	0	0	0	0	0	0	0	0	0	0	0	0	0	0	0	0	0	0	0	0	0	0	0	0	0	0	0	0	1	1	1	1	1	1
Cell 11: Upper	0	0	0	0	0	0	0	0	0	0	0	0	0	0	0	0	0	0	0	1	1	1	1	1	1	0	0	0	0	0	0	0	0	0	0	0	0	0	0	1
Cell 11: Lower	0	0	0	0	0	0	0	0	0	0	0	0	0	0	0	0	0	0	0	0	0	0	0	0	0	0	0	0	0	0	0	0	0	0	0	0	0	0	0	1
Cell 12: Upper	0	0	0	0	0	0	0	0	0	0	0	0	0	0	0	0	0	0	0	0	0	0	0	0	0	0	0	0	0	0	0	0	0	0	0	0	0	1	1	1
Cell 12: Lower	0	0	0	0	0	0	0	0	0	0	0	0	0	0	0	0	0	0	0	0	0	0	0	0	0	0	0	0	0	0	0	0	0	0	0	0	1	1	1	1
Cell 13: Upper	0	0	0	0	0	0	0	0	0	0	0	0	0	0	0	0	0	0	0	0	0	0	0	0	0	0	0	0	0	0	0	0	0	0	0	0	0	0	0	0
Cell 13: Lower	0	0	0	0	0	0	1	1	1	1	1	1	1	1	1	1	1	1	1	1	1	1	1	1	1	0	0	0	1	1	0	0	0	0	0	0	0	0	0	1
Cell 14: Upper	0	0	0	0	0	0	0	0	0	0	0	0	0	0	0	0	0	1	1	1	1	1	1	1	1	1	1	1	1	1	1	0	0	0	1	1	0	0	0	0
Cell 14: Lower	0	0	0	0	0	0	0	0	0	0	0	1	1	1	1	1	1	1	1	1	1	1	1	1	1	0	0	0	0	0	0	1	1	1	0	0	0	0	0	0
Cell 15: Upper	1	0	0	0	0	0	0	0	0	0	0	0	0	0	0	0	0	0	0	0	0	0	0	0	0	0	0	0	0	0	0	0	1	1	0	0	1	1	1	0
Cell 15: Lower	1	1	1	1	1	1	1	1	1	1	1	1	1	1	1	1	1	1	0	0	0	0	0	0	0	0	0	1	1	1	1	1	0	0	0	0	0	0	0	0
Cell 16: Upper	1	1	1	1	1	1	1	0	0	0	0	0	0	0	0	0	0	0	0	0	0	0	0	0	0	0	0	0	0	0	0	0	0	0	0	0	0	0	0	1
Cell 16: Lower	1	1	1	1	1	1	1	1	1	1	1	1	1	1	1	1	1	0	0	0	0	0	0	0	1	1	1	0	0	0	0	0	0	0	0	0	0	0	0	0
Cell 17: Upper	0	0	0	0	0	0	0	0	0	0	0	0	0	0	0	0	0	0	0	0	0	0	0	0	0	0	0	0	0	0	0	0	0	0	0	0	0	0	0	0
Cell 17: Lower	0	0	0	0	1	1	0	0	0	0	0	0	0	0	0	0	0	0	0	0	0	0	0	0	0	0	0	0	0	0	0	0	0	0	0	0	0	0	0	0
Cell 18: Upper	0	0	0	0	0	0	0	0	0	0	0	0	0	0	0	0	0	0	0	0	0	0	0	0	0	0	0	0	0	0	0	0	0	0	0	0	0	0	0	0
Cell 18: Lower	0	1	1	1	1	0	0	0	0	0	0	0	0	0	0	0	0	0	0	0	0	0	0	0	0	0	0	0	0	0	0	0	0	0	0	0	0	0	0	0
Cell 19: Upper	1	1	1	1	1	1	0	0	0	0	1	0	0	0	0	0	0	0	0	1	1	1	1	1	0	0	0	0	0	0	0	0	0	0	0	0	0	0	0	0
Cell 19: Lower	1	0	1	1	0	0	0	0	0	0	0	0	0	0	0	0	0	1	1	0	0	0	0	0	0	0	0	0	0	0	0	0	0	0	0	0	0	0	0	1
Cell 20: Upper	0	0	0	0	0	0	0	0	0	0	0	0	0	0	0	1	1	1	1	1	0	0	0	0	0	0	0	0	0	0	0	0	0	0	0	0	1	1	1	1
Cell 20: Lower	0	0	0	0	0	0	0	0	0	0	0	0	0	0	1	1	1	1	0	1	1	0	0	0	0	0	0	0	0	0	0	0	0	0	0	1	1	1	1	1
Cell 21: Upper	0	0	0	0	0	0	0	0	0	0	0	0	0	0	0	0	1	1	1	0	0	0	0	0	0	0	0	0	0	0	0	0	0	0	0	0	0	0	0	0
Cell 21: Lower	0	0	0	0	0	0	0	0	0	0	0	1	0	0	0	1	1	1	0	0	0	0	0	0	0	0	0	0	0	0	0	0	0	0	0	0	0	0	0	0
Cell 22: Upper	1	1	1	1	1	1	1	1	1	1	1	0	0	0	0	0	0	0	0	0	0	0	0	0	0	0	0	0	0	0	0	0	0	0	0	0	0	1	1	1
Cell 22: Lower	1	1	1	1	1	1	1	0	0	0	0	0	0	0	0	0	0	0	0	0	0	0	0	0	0	0	0	0	0	0	1	1	1	1	1	1	1	0	1	1
Cell 23: Upper	0	0	0	0	0	0	0	0	0	0	0	0	0	1	1	1	0	0	0	0	0	0	0	0	0	0	0	0	1	0	0	0	1	1	1	0	1	1	1	1
Cell 23: Lower	0	0	0	0	0	0	0	0	0	0	0	0	0	0	0	0	0	0	0	0	0	0	0	0	0	0	0	0	0	0	0	0	0	0	0	0	1	1	1	1
Cell 24: Upper	0	0	0	0	0	0	0	0	0	0	0	0	0	0	1	1	1	1	1	1	1	1	1	1	1	1	1	0	0	0	0	0	0	0	0	1	1	1	1	1
Cell 24: Lower	1	1	1	0	0	0	0	0	0	0	0	0	0	0	0	0	0	0	0	0	0	0	0	0	0	0	0	0	0	0	0	0	0	1	1	1	1	1	1	1
Cell 25: Upper	1	1	1	1	1	0	0	0	1	1	0	0	0	0	0	0	0	0	0	0	0	0	0	0	0	0	1	1	0	0	0	0	0	0	1	1	1	1	1	1
Cell 25: Lower	1	1	1	0	0	0	0	0	0	0	0	0	0	0	0	0	0	0	0	0	0	0	0	0	0	0	0	0	0	0	0	0	0	0	0	0	0	0	1	1
Cell 26: Upper	0	0	0	0	0	0	0	0	0	0	0	0	0	0	0	0	0	0	0	0	0	0	0	0	0	0	0	1	1	1	1	0	0	0	0	0	0	0	0	0
Cell 26: Lower	0	0	0	0	0	0	0	0	0	0	0	0	0	0	0	0	0	0	0	0	0	0	0	0	0	0	0	0	0	0	0	0	0	0	0	0	0	0	0	0
Cell 27: Upper	1	1	1	1	1	1	0	0	0	0	0	0	0	0	0	0	0	0	0	0	0	0	0	0	0	0	0	0	0	0	0	0	0	0	0	0	0	0	0	0
Cell 27: Lower	1	1	1	1	1	0	0	0	0	0	0	0	0	0	1	1	1	0	0	0	0	0	0	0	0	0	0	0	0	1	1	1	0	0	0	0	0	0	0	0
Cell 28: Upper	0	0	1	1	0	0	0	0	0	0	0	0	0	0	0	0	0	0	0	0	0	0	0	1	1	1	1	1	1	0	0	0	0	0	0	0	0	0	0	0
Cell 28: Lower	0	0	0	0	0	0	1	1	1	0	0	0	0	0	0	0	0	0	0	0	1	0	0	1	1	1	1	1	1	0	0	0	0	0	0	0	0	0	0	0
Cell 29: Upper	0	0	0	0	1	1	1	1	1	0	0	0	0	1	1	0	0	1	1	1	1	1	1	1	1	1	0	0	0	0	0	0	0	0	0	0	0	0	0	0
Cell 29: Lower	1	1	1	0	0	0	0	0	0	0	0	0	0	0	0	0	0	0	0	0	0	1	1	1	1	1	0	1	1	1	1	0	0	0	0	0	0	0	0	1
Cell 30: Upper	1	0	0	0	0	0	0	0	0	0	0	0	0	0	0	0	0	0	0	1	1	1	0	0	0	0	0	0	0	0	0	0	1	1	1	1	1	1	1	1
Cell 30: Lower	1	1	1	1	0	0	0	0	0	0	0	0	0	0	0	0	0	0	1	1	1	0	0	0	0	0	0	0	0	0	0	0	0	0	0	0	0	1	1	1
Cell 31: Upper	1	0	1	1	1	1	1	1	1	1	1	1	1	1	1	1	0	0	0	0	0	0	0	0	0	0	0	0	0	0	0	0	0	0	0	0	0	0	0	1
Cell 31: Lower	0	1	1	0	0	0	0	0	0	0	0	0	0	0	0	0	0	0	0	0	0	0	0	0	0	0	0	0	0	0	0	0	0	0	0	0	0	0	0	1
Cell 32: Upper	1	1	1	1	1	0	0	0	0	1	0	0	0	0	1	0	1	1	1	0	0	0	0	0	0	0	0	0	0	0	0	0	0	0	1	1	1	1	1	1
Cell 32: Lower	1	1	1	0	0	0	0	0	1	1	1	1	1	1	1	1	1	1	1	1	1	1	1	1	1	1	1	1	1	1	1	1	1	0	0	0	0	0	1	1
Cell 33: Upper	1	1	1	1	0	0	0	0	0	0	0	0	0	0	0	0	0	0	0	0	0	0	0	0	0	0	1	0	0	0	0	0	0	0	1	1	1	1	1	1
Cell 33: Lower	1	1	1	1	1	0	0	0	0	0	0	0	0	0	0	0	0	0	0	0	0	0	0	0	1	1	1	1	0	0	0	0	0	0	0	0	1	1	1	1
Cell 34: Upper	1	1	1	1	1	1	1	1	0	0	0	1	1	1	0	0	1	1	1	1	1	1	1	0	0	0	0	0	0	0	0	0	0	0	0	0	0	0	0	1
Cell 34: Lower	0	1	1	0	0	0	0	0	0	0	0	0	0	0	0	0	0	0	0	0	1	1	1	1	0	0	0	0	0	0	0	0	0	0	0	0	0	0	0	1
Cell 35: Upper	1	1	0	0	0	0	0	0	0	0	0	0	0	0	0	0	0	0	0	0	0	0	1	1	0	0	0	0	0	0	0	0	0	0	0	1	1	1	1	1
Cell 35: Lower	1	1	1	0	0	0	0	0	0	0	0	0	0	1	1	0	0	0	0	0	0	0	0	0	0	0	0	0	0	0	0	0	0	0	0	1	1	1	1	1
Cell 36: Upper	0	0	0	0	0	0	0	0	0	1	1	1	1	0	0	0	0	0	0	0	0	0	0	0	0	0	0	0	0	0	0	0	0	0	0	0	0	0	0	0
Cell 36: Lower	1	1	1	1	1	0	0	0	0	0	0	0	0	0	0	0	0	0	0	0	1	1	1	0	0	0	0	0	0	0	0	0	0	0	0	0	0	1	1	1
Cell 37: Upper	0	0	0	0	0	0	0	0	0	0	0	0	0	1	1	1	0	0	0	0	0	0	0	0	0	0	0	0	0	0	0	0	0	0	0	0	1	1	1	1
Cell 37: Lower	0	0	0	0	0	0	0	0	0	0	0	0	0	0	0	0	0	0	0	0	0	0	0	0	0	0	0	0	0	0	0	0	0	1	1	1	1	1	1	1
Cell 38: Upper	0	0	0	0	0	0	0	0	0	0	0	0	0	0	0	0	0	0	0	0	0	0	0	0	0	0	0	0	0	0	0	0	0	0	0	0	0	0	0	0
Cell 38: Lower	0	0	0	1	1	0	0	0	0	0	0	0	0	0	0	0	0	0	0	0	0	0	0	0	0	0	0	0	0	0	0	0	1	1	0	0	0	0	0	0
Cell 39: Upper	0	0	0	0	0	0	0	0	0	0	0	0	0	0	0	0	0	0	0	1	1	0	0	0	0	0	0	0	0	0	0	0	0	0	0	1	1	1	1	1
Cell 39: Lower	0	0	0	0	0	0	0	0	0	0	0	0	0	0	0	0	0	0	0	0	0	0	0	0	0	0	0	0	0	0	0	0	0	0	0	0	1	1	1	1
Cell 40: Upper	1	1	1	1	1	1	1	1	0	0	0	0	0	0	0	0	0	0	0	0	0	0	0	0	0	0	0	1	1	1	1	1	1	1	1	1	1	1	1	1
Cell 40: Lower	1	1	1	1	1	1	0	0	0	0	0	0	0	0	0	0	0	0	0	0	0	0	0	0	0	0	0	0	0	0	0	0	0	0	1	1	0	0	0	0
Cell 41: Upper	1	1	1	1	1	1	1	1	0	0	0	0	1	1	1	1	1	0	0	0	0	0	0	0	0	0	0	0	0	0	0	0	0	0	0	0	0	0	1	1
Cell 41: Lower	0	0	0	0	0	0	0	0	0	0	0	0	0	0	0	0	0	0	0	0	0	0	0	0	0	0	0	0	0	0	0	0	1	1	1	1	1	1	1	1
Cell 42: Upper	1	0	0	0	0	0	0	0	0	0	0	0	0	0	0	1	1	0	0	0	0	0	0	0	0	0	0	0	0	0	0	0	0	0	0	0	0	0	0	0
Cell 42: Lower	1	1	0	0	0	0	0	0	0	0	0	0	0	0	0	0	0	0	1	1	1	0	0	0	0	0	0	0	0	0	0	0	0	0	0	0	0	0	0	0
Cell 43: Upper	1	1	1	1	1	1	1	1	1	0	0	0	1	1	1	1	0	0	0	0	0	0	0	0	0	0	0	0	0	1	1	1	1	1	0	0	0	1	1	1
Cell 43: Lower	0	0	0	0	0	0	0	1	1	1	1	0	1	1	1	1	1	0	0	0	0	0	1	1	1	0	0	0	0	0	0	0	0	0	0	0	0	0	1	1
Cell 44: Upper	0	0	0	0	0	0	0	0	0	0	0	0	0	0	0	0	0	0	0	0	0	0	0	1	1	1	1	1	1	1	1	0	0	0	0	0	0	0	0	1
Cell 44: Lower	0	0	0	0	0	0	0	0	0	0	0	0	0	0	0	0	0	1	1	1	1	1	1	0	0	0	0	0	0	0	0	0	0	0	0	0	0	0	1	1
Cell 45: Upper	0	0	0	0	0	0	0	0	0	0	0	0	0	0	0	0	0	0	0	0	0	0	0	0	0	0	0	0	0	0	0	0	0	0	0	1	1	1	1	1
Cell 45: Lower	0	0	0	0	0	1	1	1	1	1	0	0	0	0	0	0	0	0	0	0	1	1	1	1	1	1	0	0	0	0	0	0	0	0	0	0	0	1	1	1
Cell 46: Upper	1	1	0	0	0	0	0	0	0	0	0	0	0	0	0	0	0	0	0	0	0	0	0	0	0	0	0	0	0	0	0	0	0	0	0	0	0	0	0	1
Cell 46: Lower	0	1	1	1	1	1	1	1	1	1	1	1	1	0	0	0	0	1	0	0	0	0	0	0	0	1	1	1	0	0	0	0	0	0	0	0	0	0	1	1
Cell 47: Upper	1	1	1	1	0	0	0	0	0	0	0	0	0	0	1	1	1	1	1	0	0	0	0	0	0	0	0	0	0	0	0	0	0	0	0	0	1	1	1	0
Cell 47: Lower	0	0	0	0	0	0	0	0	0	0	0	0	0	0	0	0	1	1	1	1	0	0	0	0	0	0	0	0	0	0	0	0	0	0	0	0	0	0	0	0
Cell 48: Upper	1	1	1	1	1	0	0	0	0	0	0	0	0	0	0	0	1	1	1	0	0	1	1	0	0	0	0	0	0	0	0	0	0	0	1	1	1	0	0	0
Cell 48: Lower	1	1	1	1	1	1	0	0	0	0	0	0	0	0	0	0	0	0	0	0	0	0	0	0	0	0	0	0	0	0	0	0	1	1	0	0	0	0	0	0
Cell 49: Upper	0	0	0	0	0	0	0	0	0	0	0	0	0	0	0	0	0	0	0	0	0	0	0	0	0	0	0	0	0	0	0	0	0	1	1	1	1	1	1	1
Cell 49: Lower	0	1	1	1	0	0	0	0	0	0	0	0	0	0	0	0	0	0	0	0	0	0	0	0	0	0	1	1	1	0	1	1	0	0	0	1	1	1	1	0
Cell 50: Upper	0	0	0	0	0	0	0	0	0	0	0	0	0	0	0	0	0	0	0	0	0	0	0	0	0	0	0	0	0	0	0	0	0	0	0	1	1	1	1	1
Cell 50: Lower	0	0	0	0	0	0	0	0	0	0	0	0	0	0	0	0	0	0	0	0	0	0	0	0	0	0	0	0	0	0	0	0	1	1	1	1	1	1	1	1
Cell 51: Upper	1	1	0	0	0	1	1	0	0	0	0	0	0	0	0	0	0	0	0	0	0	0	0	0	0	0	0	0	0	0	0	0	1	0	0	0	0	1	1	1
Cell 51: Lower	1	0	0	0	0	0	0	1	1	0	0	0	0	0	0	0	0	0	0	0	0	0	0	0	0	0	0	0	0	0	0	0	0	0	0	0	0	0	0	0
Cell 52: Upper	1	1	1	1	0	0	0	0	0	0	0	1	0	1	0	1	1	0	0	0	0	0	0	0	1	1	1	1	1	1	1	0	0	0	0	0	0	0	0	1
Cell 52: Lower	1	1	0	0	0	0	0	0	0	0	0	0	0	0	0	0	0	0	0	0	0	0	0	0	0	0	0	0	0	0	0	0	0	0	0	0	0	0	0	0
Cell 53: Upper	0	0	0	0	0	0	0	0	0	0	0	0	0	0	0	0	0	0	0	0	0	0	0	0	0	0	0	0	1	1	1	0	0	0	0	0	0	0	0	0
Cell 53: Lower	0	0	0	0	0	0	0	0	0	0	0	0	0	0	0	0	0	1	0	0	0	0	0	0	0	0	1	1	1	1	1	1	0	0	0	0	0	0	0	0
Cell 54: Upper	0	0	1	1	0	0	0	0	0	0	0	0	0	0	0	0	0	0	0	0	0	0	0	0	0	0	0	0	0	0	0	0	0	0	0	0	0	1	1	1
Cell 54: Lower	1	0	0	0	0	0	0	0	0	0	0	0	0	0	0	0	0	0	0	0	0	0	0	0	0	0	0	0	0	0	0	0	0	0	1	1	1	1	1	1
Cell 55: Upper	0	0	0	0	0	0	1	1	0	0	0	1	1	1	1	1	1	1	1	1	1	1	0	1	0	0	0	0	0	0	0	0	0	0	0	0	0	0	0	0
Cell 55: Lower	0	0	0	0	0	0	0	0	0	0	0	0	0	0	0	1	1	1	1	1	1	1	1	0	0	0	0	0	0	0	0	0	0	0	0	0	0	0	0	0
Cell 56: Upper	1	1	1	1	1	1	0	0	1	1	1	1	0	0	0	0	1	1	0	1	1	1	1	0	0	0	0	0	0	0	0	0	0	0	0	0	0	0	0	1
Cell 56: Lower	1	1	0	0	0	0	0	0	0	0	0	0	0	0	0	0	0	0	1	1	1	1	1	1	0	0	0	0	0	0	0	0	0	0	0	1	1	0	0	1
Cell 57: Upper	0	1	1	1	1	1	1	1	1	0	0	0	1	1	1	0	0	0	0	0	0	0	0	1	0	0	0	0	0	0	1	1	1	0	0	0	0	0	1	0
Cell 57: Lower	0	1	1	1	0	0	0	0	0	0	0	0	0	0	0	0	0	0	0	0	1	1	1	0	0	0	0	0	0	0	0	1	1	1	0	0	0	0	0	0
Cell 58: Upper	0	0	0	0	0	0	0	0	0	0	0	0	0	0	0	0	0	0	0	0	0	0	0	0	0	0	0	0	0	0	0	0	0	0	0	0	0	0	0	0
Cell 58: Lower	0	0	0	0	0	0	0	0	0	0	0	0	0	0	0	0	0	0	0	0	0	0	0	0	0	0	0	0	0	0	0	0	0	0	0	0	0	0	0	0
Cell 59: Upper	0	0	0	0	0	0	0	0	0	0	1	1	0	0	1	1	1	0	0	1	1	1	1	0	0	1	1	0	0	0	0	0	0	0	0	0	0	0	0	0
Cell 59: Lower	0	0	0	0	0	0	0	1	0	0	0	0	0	0	0	1	1	1	0	0	1	0	0	1	1	1	0	0	0	0	0	0	0	0	0	0	0	0	0	0
Cell 60: Upper	0	0	0	1	1	1	0	0	0	0	0	0	0	0	0	0	0	1	1	1	1	1	1	1	0	0	0	0	0	0	1	1	0	0	0	0	0	0	0	0
Cell 60: Lower	0	0	0	0	0	0	0	0	0	0	0	0	0	0	0	1	1	1	1	1	1	1	1	0	0	1	1	1	1	1	0	0	1	0	0	0	0	0	0	1
Cell 61: Upper	0	0	0	0	0	0	0	0	0	0	0	0	0	0	0	0	0	0	0	0	0	1	1	1	1	1	1	1	1	0	0	0	0	0	0	0	0	0	0	0
Cell 61: Lower	0	0	0	0	0	0	0	0	0	0	0	0	0	0	0	0	0	0	1	0	0	0	0	0	1	1	1	1	0	0	0	0	0	0	0	0	0	0	0	0
Cell 62: Upper	1	1	1	0	0	0	0	0	0	0	0	0	0	0	0	0	0	0	0	0	0	0	0	0	0	0	0	0	0	0	0	0	0	0	0	0	0	0	1	1
Cell 62: Lower	1	1	1	1	1	1	1	1	1	0	0	0	0	0	0	0	0	0	0	0	0	0	0	0	0	0	0	0	0	0	0	0	0	0	0	0	0	0	0	0
Cell 63: Upper	1	1	1	1	1	1	0	0	0	0	0	0	0	0	0	0	0	0	1	1	0	0	0	1	1	0	0	0	0	0	1	0	0	0	0	0	0	0	0	1
Cell 63: Lower	1	1	1	1	1	1	0	0	0	0	0	0	0	0	0	0	0	1	1	1	0	1	1	0	0	0	0	0	0	0	0	0	0	0	0	0	0	0	0	0
Mean:	0.460317	0.444444	0.412698	0.349206	0.301587	0.238095	0.174603	0.174603	0.150794	0.126984	0.126984	0.142857	0.134921	0.190476	0.206349	0.206349	0.222222	0.253968	0.230159	0.230159	0.246032	0.230159	0.238095	0.214286	0.18254	0.150794	0.166667	0.166667	0.15873	0.126984	0.166667	0.134921	0.166667	0.15873	0.166667	0.253968	0.325397	0.373016	0.428571	0.563492
Wilson Score:	0.461492	0.446088	0.415281	0.353668	0.307458	0.245844	0.184231	0.184231	0.161126	0.13802	0.13802	0.153424	0.145722	0.199634	0.215037	0.215037	0.230441	0.261248	0.238142	0.238142	0.253546	0.238142	0.245844	0.222739	0.191932	0.161126	0.176529	0.176529	0.168827	0.13802	0.176529	0.145722	0.176529	0.168827	0.176529	0.261248	0.330563	0.376773	0.430685	0.561614
Wilson Score Interval:	0.0857408	0.0854874	0.0847224	0.0821209	0.0791606	0.07367	0.0660049	0.0660049	0.0624138	0.0583247	0.0583247	0.0611108	0.0597491	0.0681616	0.0701491	0.0701491	0.0719814	0.0752247	0.072843	0.072843	0.0744636	0.072843	0.07367	0.0710839	0.0671054	0.0624138	0.0648579	0.0648579	0.0636618	0.0583247	0.0648579	0.0597491	0.0648579	0.0636618	0.0648579	0.0752247	0.0807552	0.083269	0.0851482	0.0853286
																																									F

## Sheet: Fig 2d
35 𝜇g/mL Cephalexin Treated Cells
Normalized Distance from Stalk Pole:	0	0.0126582	0.0253165	0.0379747	0.0506329	0.0632911	0.0759494	0.0886076	0.101266	0.113924	0.126582	0.139241	0.151899	0.164557	0.177215	0.189873	0.202532	0.21519	0.227848	0.240506	0.253165	0.265823	0.278481	0.291139	0.303797	0.316456	0.329114	0.341772	0.35443	0.367089	0.379747	0.392405	0.405063	0.417722	0.43038	0.443038	0.455696	0.468354	0.481013	0.493671	0.506329	0.518987	0.531646	0.544304	0.556962	0.56962	0.582278	0.594937	0.607595
Cell 1: Upper	1	1	1	0	0	0	0	0	0	0	0	0	0	0	0	0	0	0	0	1	1	0	0	0	0	0	1	1	1	0	0	0	1	1	1	1	1	1	1	1	0	0	0	1	1	1	1	0	0
Cell 1: Lower	1	1	1	1	0	0	0	0	0	0	0	0	1	0	0	0	0	0	1	1	1	0	1	1	1	0	0	0	0	0	0	0	0	0	0	1	1	1	1	1	1	1	0	0	0	1	1	1	1
Cell 2: Upper	1	1	1	0	0	0	0	1	1	1	1	0	0	0	0	1	1	1	1	1	0	0	0	0	0	1	1	1	0	0	0	0	0	0	0	0	0	0	1	1	1	1	1	1	1	1	0	0	0
Cell 2: Lower	1	1	1	1	0	0	0	1	1	1	1	0	0	0	1	1	1	1	0	0	0	0	0	0	1	1	1	0	0	0	0	0	0	0	0	0	0	1	1	1	1	1	1	1	0	0	0	0	0
Cell 3: Upper	1	0	0	0	0	0	0	0	0	0	0	0	1	1	1	1	0	0	0	1	1	1	1	1	1	1	1	0	0	0	1	1	1	1	1	0	0	0	0	0	0	0	0	1	1	1	1	1	1
Cell 3: Lower	1	1	0	0	0	0	0	1	1	1	0	1	1	1	1	1	0	0	0	0	1	1	1	1	1	0	0	0	0	0	1	1	1	1	1	1	1	0	0	0	0	0	1	1	1	0	0	1	1
Cell 4: Upper	1	1	1	0	0	0	0	0	0	0	0	0	0	1	1	1	1	1	0	0	1	1	1	1	1	1	1	1	0	0	0	0	0	0	0	0	1	1	1	1	1	1	1	1	0	1	1	1	1
Cell 4: Lower	1	1	1	1	0	0	0	0	0	0	0	0	0	0	0	0	0	1	1	1	1	1	1	1	1	1	1	1	1	0	0	0	0	0	0	0	1	1	1	1	1	0	0	0	0	0	0	1	1
Cell 5: Upper	1	0	0	0	0	0	0	0	1	1	1	1	1	1	1	1	1	1	1	1	1	1	1	1	1	1	1	0	1	1	1	1	1	1	1	0	0	0	0	0	0	0	1	1	1	1	1	1	1
Cell 5: Lower	0	0	1	1	1	0	0	0	0	0	0	0	0	0	0	0	0	0	0	0	0	0	0	0	0	1	1	1	1	1	1	1	1	1	0	0	0	1	1	0	1	1	1	1	1	1	1	1	1
Cell 6: Upper	1	1	1	1	0	0	0	0	0	0	0	1	1	1	1	0	0	0	1	1	1	1	1	1	0	0	0	1	1	1	1	1	1	1	0	1	1	1	1	1	1	1	1	1	0	0	1	1	1
Cell 6: Lower	1	1	0	0	0	0	0	0	1	0	0	0	1	0	0	0	1	1	1	1	1	1	0	0	0	1	1	1	1	1	0	0	0	1	1	1	0	1	1	1	1	1	0	1	1	1	1	0	1
Cell 7: Upper	1	1	1	1	0	0	0	0	0	0	0	0	0	0	0	1	1	1	1	1	1	1	0	0	0	0	1	1	1	1	1	1	1	1	1	1	1	1	1	1	1	1	1	1	1	1	1	1	1
Cell 7: Lower	1	1	1	1	1	1	1	1	1	0	0	0	0	0	0	1	1	1	1	1	1	1	0	1	1	1	1	0	0	1	1	1	1	1	1	1	1	1	1	1	0	1	1	1	1	1	1	1	1
Cell 8: Upper	1	1	1	1	0	0	0	0	0	0	0	0	0	0	0	0	0	1	0	0	0	1	0	0	1	1	1	0	0	1	1	1	1	0	0	0	0	0	1	1	1	1	1	1	1	1	1	1	1
Cell 8: Lower	1	1	1	1	0	1	0	0	0	1	1	1	1	0	1	1	0	0	0	0	0	0	1	1	1	1	0	0	0	0	1	1	1	0	0	1	1	0	0	1	0	0	0	1	1	1	1	1	1
Cell 9: Upper	1	1	1	1	1	1	1	1	1	1	1	1	1	1	1	1	1	1	0	1	1	1	1	1	1	0	0	0	0	0	0	0	0	1	1	1	1	1	1	1	1	1	1	1	1	1	0	0	0
Cell 9: Lower	1	1	0	0	0	0	0	0	0	0	0	0	1	1	1	1	0	0	1	0	1	0	0	0	0	0	0	0	0	0	0	0	0	0	0	1	1	1	1	1	1	0	1	1	1	1	0	1	1
Cell 10: Upper	1	1	1	1	1	0	0	1	1	1	1	1	1	1	1	1	1	0	0	1	1	0	1	1	1	1	0	0	1	1	1	1	1	1	1	1	1	0	0	0	0	0	0	0	1	1	1	1	1
Cell 10: Lower	0	0	0	0	0	0	0	0	1	1	1	1	1	1	0	0	0	0	0	0	0	0	0	0	0	1	1	1	1	1	1	1	1	1	1	1	0	0	0	0	0	0	0	0	0	0	1	1	1
Cell 11: Upper	0	1	1	1	1	1	1	1	1	1	1	1	1	1	1	0	0	0	0	0	0	0	0	0	1	1	1	1	1	1	1	1	1	1	1	1	1	1	1	1	0	0	1	1	1	1	1	0	0
Cell 11: Lower	1	1	1	1	1	1	0	0	0	0	0	0	0	0	0	0	0	0	1	0	0	0	1	1	0	1	1	1	1	1	1	1	1	1	1	1	1	1	1	1	0	1	1	1	1	1	1	0	0
Cell 12: Upper	1	1	1	1	1	1	1	0	0	0	1	1	1	1	1	1	0	0	0	0	1	0	0	0	0	0	1	1	1	1	1	1	1	1	1	1	1	1	1	1	0	1	1	1	1	1	1	1	1
Cell 12: Lower	1	1	1	1	0	1	0	0	0	1	1	1	1	1	1	1	0	0	0	0	0	0	0	0	0	0	1	1	1	0	0	0	1	1	1	1	1	1	1	1	1	1	1	0	0	0	0	0	0
Cell 13: Upper	1	1	1	1	1	0	0	0	0	0	0	0	0	0	0	0	0	0	0	0	0	0	1	1	1	0	0	1	1	1	1	1	0	0	0	0	0	0	1	1	1	1	1	1	1	1	1	0	0
Cell 13: Lower	1	1	1	1	1	1	1	1	1	1	1	1	0	0	1	1	0	0	0	0	1	1	1	1	1	1	0	0	1	1	1	1	0	0	0	0	1	1	1	1	1	1	1	1	1	1	1	1	1
Cell 14: Upper	0	0	0	0	0	0	0	0	0	0	0	0	0	0	0	0	0	0	0	0	0	0	1	1	0	0	1	1	1	0	1	1	1	1	1	1	0	0	0	0	0	0	0	1	1	1	1	1	1
Cell 14: Lower	1	1	0	0	0	0	0	0	0	0	0	0	0	0	1	1	1	1	1	1	1	0	0	0	0	0	1	1	1	1	1	0	0	0	0	0	0	0	0	0	1	1	1	1	1	1	1	1	1
Cell 15: Upper	1	1	0	0	0	0	0	0	0	0	0	1	1	1	0	1	0	0	1	1	0	0	0	0	0	0	0	0	0	0	1	1	1	0	0	1	1	0	1	1	1	1	1	1	1	1	1	1	0
Cell 15: Lower	1	1	0	0	0	0	0	0	0	1	1	1	1	0	0	0	0	0	1	1	1	0	0	0	0	0	0	0	0	0	0	0	0	0	0	0	1	1	1	1	1	1	1	1	1	1	1	1	0
Cell 16: Upper	1	1	1	1	1	1	1	0	0	0	0	0	0	0	0	0	0	0	0	0	0	0	1	1	1	1	1	1	1	0	0	1	1	1	1	1	1	1	1	0	0	0	1	1	1	1	1	1	1
Cell 16: Lower	1	1	1	1	1	1	0	0	0	0	0	0	1	1	1	1	1	1	1	1	1	1	1	1	1	1	0	0	0	0	1	1	1	1	1	1	0	0	0	0	0	0	1	1	1	1	1	1	1
Cell 17: Upper	1	1	0	0	0	0	0	0	0	0	0	0	0	1	0	1	1	1	1	0	0	0	0	0	1	1	1	1	1	1	1	1	1	1	1	1	1	1	1	0	0	0	1	1	1	1	0	0	0
Cell 17: Lower	0	0	0	0	1	0	0	0	0	0	0	0	0	0	0	0	0	0	0	0	0	0	1	1	1	1	1	0	1	1	1	1	1	1	1	0	1	1	0	0	0	0	0	0	1	1	1	1	1
Cell 18: Upper	1	1	1	1	1	1	1	1	1	0	0	1	0	0	0	0	0	1	1	1	1	1	1	1	1	1	1	0	0	0	1	1	1	1	1	1	1	1	1	1	1	1	1	1	1	1	1	1	1
Cell 18: Lower	1	1	1	0	1	1	0	0	0	0	0	0	0	0	1	1	1	1	1	1	0	1	1	1	1	0	0	1	0	0	0	0	1	1	1	1	0	0	0	1	1	1	1	1	1	1	0	0	0
Cell 19: Upper	1	1	1	1	1	1	0	0	0	0	0	0	0	0	0	0	0	0	0	0	0	0	0	0	0	1	1	1	1	0	0	0	0	0	1	1	1	1	0	0	0	0	1	0	0	1	1	1	1
Cell 19: Lower	1	1	1	1	1	1	1	1	0	0	0	0	0	0	0	0	0	0	0	0	0	0	0	0	0	0	1	1	0	0	0	1	1	1	1	1	1	1	1	1	1	1	1	1	1	1	0	1	1
Cell 20: Upper	1	1	1	1	1	1	1	1	1	0	0	0	0	1	1	1	1	1	1	1	1	1	1	0	0	0	0	0	0	1	1	1	1	1	1	1	0	0	0	1	1	1	0	0	0	1	1	1	1
Cell 20: Lower	1	1	1	1	1	0	0	0	0	0	0	0	1	1	1	1	1	1	1	0	0	0	0	0	0	0	0	0	0	0	1	1	1	1	1	1	1	1	1	0	1	1	1	0	1	1	1	1	1
Cell 21: Upper	0	0	0	0	0	0	0	0	0	0	0	0	0	1	1	1	1	0	0	0	0	0	0	0	0	0	1	1	1	1	0	0	0	0	0	0	0	0	1	1	1	1	1	1	1	0	0	0	0
Cell 21: Lower	1	1	1	0	0	0	0	0	0	0	0	0	0	1	1	1	1	0	0	0	0	1	1	0	0	1	1	1	1	0	0	0	0	1	0	0	0	0	0	0	0	0	1	1	1	1	0	0	0
Cell 22: Upper	1	1	1	1	0	0	0	0	0	0	0	0	0	0	0	0	0	0	1	1	1	1	0	0	0	0	0	0	0	0	0	1	1	1	1	1	1	0	0	0	0	0	1	1	1	1	1	1	1
Cell 22: Lower	1	1	0	0	0	0	0	0	1	1	1	1	0	0	0	0	0	0	0	0	0	0	0	0	0	0	1	1	0	0	0	0	0	0	0	0	0	1	1	1	1	1	1	1	1	0	0	0	0
Cell 23: Upper	1	1	1	1	0	0	0	0	0	0	0	0	0	0	0	0	0	0	0	0	0	1	1	1	1	1	1	1	1	0	0	0	1	1	1	1	0	0	1	1	1	1	1	1	0	0	0	0	0
Cell 23: Lower	1	1	1	1	1	1	1	1	1	0	0	0	0	0	0	0	0	1	1	1	0	0	1	1	1	1	1	1	1	1	1	0	1	1	1	1	0	0	0	0	0	1	1	1	0	0	0	0	0
Cell 24: Upper	1	1	1	1	1	0	1	1	1	1	1	0	0	0	0	0	0	0	0	0	0	0	0	1	1	1	0	1	1	1	1	1	1	1	1	1	1	1	1	0	0	0	0	1	1	1	0	0	0
Cell 24: Lower	1	1	1	1	0	0	0	1	1	1	0	0	0	0	0	0	1	1	1	1	1	1	1	1	1	1	1	1	1	1	1	1	1	1	1	0	0	0	0	1	1	1	1	1	1	0	0	0	0
Cell 25: Upper	1	1	1	1	1	1	1	1	1	1	1	0	0	1	1	0	0	0	0	0	0	0	0	0	1	1	1	1	1	1	0	0	0	0	0	0	1	0	1	1	1	1	1	1	1	1	1	1	1
Cell 25: Lower	1	1	0	0	0	1	1	1	1	0	0	0	0	1	1	1	1	1	1	1	1	1	1	1	1	1	0	0	0	0	0	0	0	0	0	0	0	1	1	1	1	1	1	1	1	1	1	1	1
Mean:	0.88	0.86	0.7	0.6	0.42	0.36	0.26	0.32	0.38	0.32	0.3	0.3	0.36	0.42	0.46	0.5	0.38	0.4	0.46	0.46	0.48	0.42	0.5	0.5	0.54	0.58	0.64	0.58	0.56	0.46	0.56	0.58	0.64	0.64	0.6	0.62	0.58	0.56	0.66	0.64	0.58	0.62	0.76	0.82	0.78	0.78	0.66	0.64	0.62
Wilson Score:	0.852887	0.834314	0.68573	0.592865	0.425708	0.369989	0.277124	0.332843	0.388562	0.332843	0.31427	0.31427	0.369989	0.425708	0.462854	0.5	0.388562	0.407135	0.462854	0.462854	0.481427	0.425708	0.5	0.5	0.537146	0.574292	0.630011	0.574292	0.555719	0.462854	0.555719	0.574292	0.630011	0.630011	0.592865	0.611438	0.574292	0.555719	0.648584	0.630011	0.574292	0.611438	0.741449	0.797168	0.760022	0.760022	0.648584	0.630011	0.611438
Wilson Score Interval:	0.0909378	0.0961786	0.123236	0.131053	0.13196	0.128603	0.11841	0.125263	0.129936	0.125263	0.123236	0.123236	0.128603	0.13196	0.13316	0.133557	0.129936	0.131053	0.13316	0.13316	0.133458	0.13196	0.133557	0.133557	0.13316	0.13196	0.128603	0.13196	0.132661	0.13316	0.132661	0.13196	0.128603	0.128603	0.131053	0.129936	0.13196	0.132661	0.127048	0.128603	0.13196	0.129936	0.115578	0.105131	0.11244	0.11244	0.127048	0.128603	0.129936
[truncated: 31 more columns]

## Sheet: Fig 3a_Supp Fig 1b
RsaA Production After Culture in Low Calcium Media
Production of WT RsaA after Addition of Ca at T=0 min
Lane:	1	2	3	4	5	6	7	8	9	10	11	12	13	14
Time (min)	Ladder	Ladder	-15	0	15	30	45	60	75	90	105	120	150	180
Band Intensity (a.u.)			50.976	45.63	90.072	141.858	189.27	230.31	258.444	304.29	329.994	364.554	417.204	414.45
Stain:	Coomassie
Ladder (kDa):	250
	150
	100
	75
	50
	37
	25
	20
	15
	10
Production of CysRsaA after Addition of Ca at T=0 min
Lane:	1	2	3	4	5	6	7	8	9	10	11	12	13
Time (min)	Ladder	-15	0	15	30	45	60	75	90	105	120	150	180
Band Intensity (a.u.)		0	0	65.19	133.189	184.175	239.03	296.164	318.265	362.732	414.301	427.127	480.074
Stain:	Coomassie
Ladder (kDa):	250
	150
	100
	75
	50
	37
	25
	20
	15
	10

## Sheet: Fig 3j
Native Assembly
Normalized Distance from Stalk Pole:	0	0.025641	0.0512821	0.0769231	0.102564	0.128205	0.153846	0.179487	0.205128	0.230769	0.25641	0.282051	0.307692	0.333333	0.358974	0.384615	0.410256	0.435897	0.461538	0.487179	0.512821	0.538462	0.564103	0.589744	0.615385	0.641026	0.666667	0.692308	0.717949	0.74359	0.769231	0.794872	0.820513	0.846154	0.871795	0.897436	0.923077	0.948718	0.974359	1
Cell 1: Upper	1	0	0	0	0	0	0	0	0	0	0	0	0	0	0	0	0	1	1	1	1	0	0	0	0	0	0	0	0	0	0	0	0	0	0	0	0	0	0	0
Cell 1: Lower	1	1	0	0	0	0	0	0	0	0	0	0	0	0	0	0	0	0	0	0	0	1	1	1	0	0	0	0	0	0	0	0	0	0	0	1	1	0	0	0
Cell 2: Upper	1	0	0	0	0	0	0	0	0	0	0	0	0	0	0	0	0	0	0	0	0	0	0	0	0	0	0	0	0	1	1	1	1	0	0	0	0	0	0	0
Cell 2: Lower	1	0	0	0	0	0	0	0	0	0	0	0	0	0	0	0	0	0	0	0	0	0	0	0	0	0	0	0	0	0	0	0	0	0	0	0	0	0	0	0
Cell 3: Upper	0	0	0	0	0	0	0	0	0	0	0	0	0	0	0	0	0	0	0	1	1	1	0	0	0	0	0	0	0	0	0	0	0	0	0	0	0	0	0	0
Cell 3: Lower	0	0	0	0	0	0	0	0	0	0	0	0	0	0	0	0	0	0	0	1	1	1	1	1	0	0	0	0	0	0	0	0	0	0	0	0	0	0	0	0
Cell 4: Upper	0	0	0	0	0	0	0	0	0	0	0	0	0	0	0	0	0	0	0	1	1	0	0	0	0	0	0	0	0	0	0	0	0	0	0	0	0	0	1	1
Cell 4: Lower	0	0	0	0	0	0	0	0	0	0	0	0	0	0	0	0	0	0	0	0	0	0	0	1	1	1	1	0	0	0	0	0	0	0	0	0	0	0	1	1
Cell 5: Upper	1	1	0	0	0	0	0	0	0	0	0	0	0	0	0	0	0	0	0	0	0	0	0	0	0	0	0	0	0	0	0	0	1	1	1	1	1	1	1	1
Cell 5: Lower	1	1	1	0	0	0	0	0	0	0	0	0	0	0	0	0	0	0	0	0	0	0	0	0	0	0	0	0	0	0	0	0	0	0	0	0	0	0	0	1
Cell 6: Upper	0	0	1	1	0	0	0	0	0	0	0	0	0	0	0	0	0	0	0	1	1	1	1	1	1	0	0	0	0	0	0	0	0	0	0	0	0	0	0	0
Cell 6: Lower	0	0	0	0	0	0	0	0	0	0	0	0	0	0	0	0	0	0	0	1	1	1	1	1	1	1	0	0	0	0	0	0	0	0	0	0	0	0	0	0
Cell 7: Upper	0	0	0	0	0	0	0	0	0	0	0	0	0	0	0	0	1	1	1	1	0	0	0	1	1	0	0	0	0	0	0	0	0	0	0	0	0	0	0	0
Cell 7: Lower	0	0	0	0	0	0	0	0	0	0	0	0	0	0	0	0	0	0	1	1	1	1	1	0	0	0	0	0	0	0	0	0	0	0	0	0	0	0	0	0
Cell 8: Upper	0	0	0	0	0	0	0	0	0	0	0	0	0	0	0	0	1	1	1	1	0	0	0	0	0	0	0	0	0	0	0	0	0	0	0	0	0	0	0	0
Cell 8: Lower	0	0	0	0	0	0	0	0	0	0	0	0	0	0	0	1	1	1	0	0	1	1	0	0	0	0	0	0	0	0	0	1	1	0	0	0	0	0	0	0
Cell 9: Upper	1	0	0	0	0	0	0	0	0	0	0	0	0	0	0	0	0	0	0	0	0	0	0	0	0	0	0	0	0	0	0	0	0	0	0	0	0	0	0	0
Cell 9: Lower	1	1	0	0	0	0	0	0	0	0	0	0	0	0	0	0	0	0	0	0	0	0	0	0	0	0	0	0	0	0	0	0	0	0	0	1	1	1	1	0
Cell 10: Upper	0	0	0	0	0	0	0	0	0	0	0	0	0	1	1	1	1	0	1	0	0	0	0	0	0	0	0	0	0	0	0	0	0	0	0	0	0	0	0	0
Cell 10: Lower	1	1	0	0	0	0	0	0	0	0	0	1	1	1	1	1	1	1	1	0	0	0	0	0	0	0	0	0	0	0	0	0	0	0	0	0	0	0	0	0
Cell 11: Upper	1	0	0	0	0	0	0	0	0	0	0	0	0	0	0	0	0	0	0	0	0	0	0	0	0	0	0	0	0	1	1	1	1	0	0	0	0	0	1	1
Cell 11: Lower	0	0	0	0	0	0	0	0	0	0	0	0	0	0	0	0	0	0	0	0	0	0	0	0	0	0	0	0	0	0	0	0	0	0	0	0	0	0	1	1
Cell 12: Upper	1	0	0	0	0	0	0	0	0	0	0	0	0	0	0	0	0	0	0	0	0	0	0	0	0	0	0	0	0	0	0	0	1	1	1	1	1	1	1	0
Cell 12: Lower	1	0	0	0	0	0	0	0	0	0	0	0	0	0	0	0	0	0	0	0	0	0	0	0	0	0	0	0	0	0	0	0	0	0	1	1	1	1	1	0
Cell 13: Upper	0	0	0	0	0	0	0	0	0	0	0	0	0	0	0	0	0	0	0	0	0	0	0	0	0	0	1	1	0	0	0	0	0	0	0	0	1	1	1	1
Cell 13: Lower	0	0	0	0	0	0	0	0	0	0	0	0	0	0	0	0	0	1	1	1	1	1	1	0	0	0	0	0	0	0	0	0	0	0	0	0	0	0	1	1
Cell 14: Upper	0	0	0	0	0	0	0	0	0	0	0	0	0	0	1	1	1	1	0	0	0	0	0	0	0	0	0	0	0	0	0	0	0	0	0	0	1	1	1	0
Cell 14: Lower	1	0	0	0	0	0	0	0	0	0	0	0	0	0	0	0	0	1	1	1	1	1	0	0	0	0	0	0	0	0	0	0	0	1	0	0	0	0	0	0
Cell 15: Upper	0	0	0	0	0	0	0	0	0	0	0	0	0	0	0	0	0	0	0	0	0	0	0	0	0	0	0	0	0	0	0	0	0	0	0	0	0	0	0	1
Cell 15: Lower	0	0	0	0	0	0	0	0	0	0	0	0	0	0	0	0	0	0	1	1	0	0	0	0	0	0	0	0	0	0	0	0	0	0	0	0	1	1	1	1
Cell 16: Upper	0	0	0	0	0	0	0	0	0	0	0	0	0	0	0	0	0	0	0	0	0	0	0	0	0	0	0	0	0	0	0	0	1	1	1	1	1	1	0	0
Cell 16: Lower	1	0	0	0	0	0	0	0	0	0	0	0	0	0	0	0	0	0	0	0	0	0	0	0	0	0	0	0	0	0	0	0	0	1	1	1	1	1	0	0
Cell 17: Upper	1	1	1	1	1	0	0	0	0	0	0	0	0	0	0	0	0	0	0	0	0	1	1	1	1	0	0	0	0	0	0	0	0	0	0	0	0	1	1	1
Cell 17: Lower	1	1	1	0	0	0	0	0	0	0	0	0	0	0	0	0	0	0	0	0	0	1	1	1	1	1	1	0	0	0	0	0	0	0	0	0	0	1	1	1
Cell 18: Upper	0	0	1	1	1	1	1	0	0	0	0	0	0	0	0	0	0	0	0	0	0	0	0	0	0	0	0	0	0	0	0	0	0	0	0	0	0	0	0	0
Cell 18: Lower	0	0	1	1	1	1	0	0	0	0	0	0	0	1	1	1	0	0	0	0	0	0	0	0	0	0	0	0	0	0	0	0	0	0	0	0	0	0	0	0
Cell 19: Upper	0	0	0	0	0	0	0	0	0	0	0	0	0	0	0	0	0	0	0	0	0	0	0	0	0	0	0	0	0	0	0	0	1	1	1	1	1	1	1	0
Cell 19: Lower	0	0	1	0	0	0	0	0	0	0	0	0	0	0	0	0	0	0	0	0	0	0	0	0	0	0	0	0	0	0	0	1	1	1	1	1	1	1	0	0
Cell 20: Upper	0	0	0	0	0	0	0	0	0	0	0	0	0	0	0	0	0	0	0	1	1	0	0	0	0	0	0	0	0	0	1	1	1	0	0	0	0	0	0	0
Cell 20: Lower	0	0	0	0	0	0	0	0	0	0	0	0	0	0	0	0	0	0	0	0	0	0	0	0	1	0	1	0	0	1	1	1	0	0	0	0	0	0	0	0
Cell 21: Upper	0	0	0	0	0	0	0	0	0	0	0	0	0	0	0	0	0	0	0	0	0	1	1	1	1	1	1	0	0	0	0	0	0	0	0	0	0	0	0	0
Cell 21: Lower	0	0	0	0	0	0	0	0	0	0	0	0	0	0	0	0	0	0	0	1	1	1	1	0	0	0	0	0	0	0	0	0	0	0	0	0	0	0	0	0
Cell 22: Upper	1	0	0	0	0	0	0	0	0	0	0	0	0	0	0	0	0	0	0	1	1	1	1	1	1	0	0	0	0	0	0	0	0	0	0	0	0	0	0	0
Cell 22: Lower	1	0	0	0	0	0	0	0	0	0	0	0	0	0	1	0	0	0	0	1	1	1	1	0	0	0	0	0	0	0	0	0	0	0	0	0	0	0	0	0
Cell 23: Upper	0	0	0	0	0	0	0	0	0	0	0	0	0	0	0	0	0	0	0	0	0	0	0	0	1	0	0	0	0	0	0	0	0	0	0	0	0	0	0	0
Cell 23: Lower	0	0	0	0	0	0	0	0	0	0	0	0	0	0	0	0	0	0	0	0	0	0	0	0	0	0	0	0	0	0	0	0	0	0	0	0	0	0	0	0
Cell 24: Upper	0	0	0	0	0	0	0	0	0	0	0	0	0	0	0	0	0	0	0	0	0	0	0	0	0	0	0	0	0	0	0	0	0	0	0	0	0	0	0	0
Cell 24: Lower	0	0	0	0	0	0	0	0	0	0	0	0	0	0	0	0	0	0	0	0	0	0	0	0	0	0	0	0	0	0	0	0	0	0	0	0	0	0	0	0
Cell 25: Upper	0	0	0	0	0	0	0	0	0	0	0	0	0	0	0	0	0	0	0	0	0	0	0	0	0	0	0	0	0	0	0	0	0	0	0	0	0	1	1	1
Cell 25: Lower	0	0	0	0	0	0	0	0	0	0	0	0	0	0	0	0	0	0	0	0	0	0	0	0	0	0	0	0	0	0	0	0	0	0	0	0	0	0	1	1
Cell 26: Upper	1	1	1	1	1	1	1	1	1	1	1	1	1	1	1	1	1	1	1	1	1	1	1	0	0	0	0	0	1	1	1	0	0	0	1	1	1	1	1	0
Cell 26: Lower	1	1	1	0	0	0	0	0	1	1	0	0	0	0	0	0	0	0	0	0	1	1	0	1	1	0	1	1	0	1	1	1	1	1	1	0	1	1	1	0
Cell 27: Upper	1	1	1	1	1	0	0	0	0	0	0	0	0	1	1	1	1	1	1	1	1	0	0	0	0	0	0	0	0	0	0	0	0	0	0	0	1	1	1	1
Cell 27: Lower	1	1	1	1	0	0	0	0	0	0	0	0	0	1	1	1	1	1	0	0	0	0	1	1	1	1	0	0	1	1	1	1	0	0	0	0	0	0	1	1
Cell 28: Upper	1	1	1	1	1	1	0	0	0	0	0	0	0	0	0	1	1	1	0	1	1	1	1	1	0	0	1	1	0	0	0	0	0	0	0	0	0	0	0	1
Cell 28: Lower	1	1	1	1	1	0	0	0	0	0	0	0	0	1	0	0	0	1	1	1	1	1	1	0	0	0	0	0	0	0	0	0	0	1	1	1	0	0	1	1
Cell 29: Upper	1	1	1	1	1	1	0	0	0	0	0	0	0	0	0	0	0	0	1	0	0	0	0	0	0	0	0	0	0	0	0	0	0	0	0	1	1	1	1	1
Cell 29: Lower	1	1	1	0	0	0	0	0	0	0	0	0	0	0	0	0	0	0	0	0	0	1	1	1	1	1	0	0	0	0	0	0	0	1	1	1	1	1	1	1
Cell 30: Upper	1	1	1	0	0	0	0	0	0	0	0	0	0	0	0	0	0	0	0	0	0	0	0	0	1	1	1	1	0	0	0	0	0	0	0	0	1	1	1	1
Cell 30: Lower	1	1	1	1	1	1	1	0	0	0	0	0	0	0	0	0	0	0	0	0	0	0	0	0	0	0	1	1	1	1	1	1	0	0	0	0	1	1	1	1
Cell 31: Upper	1	1	1	1	1	1	1	1	1	0	0	0	0	0	0	0	0	0	0	0	0	0	0	0	0	0	0	0	0	0	0	0	0	0	0	0	0	0	0	0
Cell 31: Lower	0	0	1	1	1	1	1	1	1	1	1	1	0	0	0	0	0	0	0	0	0	0	0	0	0	0	0	0	0	0	0	0	0	0	0	0	0	0	0	0
Cell 32: Upper	1	1	0	1	0	0	0	0	0	0	0	0	0	0	1	1	0	0	0	0	1	1	1	1	1	0	0	0	0	1	1	1	1	1	0	0	0	0	0	0
Cell 32: Lower	1	1	0	0	0	0	0	0	0	0	0	0	0	0	0	0	1	1	1	1	0	1	1	1	1	1	1	1	1	1	0	0	0	1	1	1	0	0	0	0
Cell 33: Upper	0	1	1	0	0	0	1	1	1	1	1	1	0	1	1	0	0	0	0	1	1	0	0	0	0	1	1	0	0	0	0	0	1	1	1	1	1	0	1	1
Cell 33: Lower	0	0	0	0	0	1	1	1	1	1	1	0	0	0	0	0	0	0	0	1	1	0	0	0	0	0	1	1	1	1	1	1	1	1	0	0	0	0	0	0
Cell 34: Upper	0	1	1	1	0	0	0	0	1	1	0	0	0	1	1	1	1	1	1	1	1	1	0	0	0	0	0	0	0	1	1	1	0	0	0	0	0	0	0	0
Cell 34: Lower	1	1	0	0	0	0	0	0	0	1	1	1	0	0	0	0	0	0	1	1	1	1	1	1	0	1	0	0	0	0	0	0	0	1	1	1	0	0	0	1
Cell 35: Upper	1	1	0	0	0	0	0	0	0	0	0	0	0	0	0	0	0	0	0	0	1	1	1	1	1	1	1	1	1	1	0	0	0	0	0	0	1	1	1	1
Cell 35: Lower	1	1	1	0	0	0	0	0	1	1	0	0	0	0	1	1	1	1	1	0	0	0	0	0	0	0	0	0	0	0	0	0	0	0	0	0	0	1	1	1
Cell 36: Upper	1	1	1	1	1	1	0	0	0	0	0	0	0	0	0	0	0	0	0	0	0	0	0	0	0	0	0	0	0	0	0	0	0	0	0	0	0	0	0	1
Cell 36: Lower	1	1	1	1	1	0	0	0	1	1	0	0	0	0	0	0	0	0	0	0	0	0	1	1	1	1	1	0	0	0	0	0	0	0	1	1	1	1	0	0
Cell 37: Upper	1	1	1	1	1	0	0	0	0	0	0	0	0	0	0	0	0	0	0	0	0	0	0	0	0	0	0	0	0	0	0	0	1	1	1	1	1	1	1	1
Cell 37: Lower	1	1	1	0	0	0	0	0	0	0	0	0	0	0	0	0	0	0	0	0	0	0	0	0	0	0	0	1	1	0	0	1	1	1	1	1	1	1	1	1
Cell 38: Upper	1	1	1	1	1	1	0	0	0	0	0	0	0	0	0	0	0	0	0	0	1	1	1	1	0	0	0	0	0	0	0	0	0	0	1	1	1	1	1	1
Cell 38: Lower	1	1	1	1	1	1	0	0	0	0	0	0	0	0	0	0	0	0	0	0	0	1	0	0	0	0	0	0	0	0	0	0	0	1	1	1	1	1	1	1
Cell 39: Upper	1	1	1	1	1	1	1	0	0	1	1	1	0	0	0	1	1	0	0	0	0	0	0	0	1	1	1	1	0	0	0	0	0	0	0	0	1	1	1	1
Cell 39: Lower	0	1	1	1	0	1	1	0	0	0	0	0	0	0	0	1	1	1	1	0	0	0	0	0	1	1	0	0	0	0	0	0	0	0	0	0	0	0	1	1
Cell 40: Upper	1	1	1	1	0	0	0	0	0	0	0	0	0	0	0	0	0	1	1	1	1	1	1	1	1	1	0	0	0	0	0	0	0	1	0	0	0	0	1	1
Cell 40: Lower	1	1	1	0	0	0	0	0	0	0	0	0	0	0	0	0	1	1	1	1	1	1	1	1	0	1	1	1	0	0	0	0	0	0	0	1	1	1	1	1
Cell 41: Upper	1	1	1	1	1	0	0	0	0	0	0	0	0	0	0	1	1	1	1	1	0	0	0	0	0	0	1	1	1	1	1	1	1	1	0	0	0	0	0	0
Cell 41: Lower	1	1	0	0	0	0	0	1	1	1	0	0	0	0	0	0	0	0	0	0	1	1	1	1	1	0	0	0	0	1	1	1	1	1	0	0	0	0	0	0
Cell 42: Upper	1	1	1	1	0	0	0	0	0	0	0	0	0	0	0	1	1	1	1	1	1	1	1	0	0	1	0	1	1	1	0	0	0	0	0	0	1	1	1	1
Cell 42: Lower	1	1	1	0	0	0	0	0	0	0	0	0	0	0	1	1	1	1	0	0	1	1	1	1	1	0	1	1	1	1	1	0	0	0	0	0	0	1	1	1
Cell 43: Upper	0	0	0	0	0	0	0	0	0	0	1	1	1	0	0	0	0	0	0	0	0	0	0	0	0	0	0	0	0	0	0	1	1	1	1	1	0	0	0	1
Cell 43: Lower	1	1	0	0	0	0	0	1	1	1	1	1	0	0	0	0	0	0	0	0	0	0	0	1	1	1	1	0	0	0	0	0	0	0	0	0	1	1	1	1
Cell 44: Upper	1	1	0	0	0	0	1	1	0	0	0	0	1	1	1	1	1	0	0	0	0	1	1	1	1	1	0	0	0	0	0	0	0	0	1	1	1	1	1	1
Cell 44: Lower	1	0	0	0	0	0	0	0	0	1	1	1	0	0	1	1	1	0	0	0	0	0	0	0	0	0	0	0	0	0	1	1	1	1	1	1	1	1	1	0
Cell 45: Upper	1	1	1	1	1	1	0	0	0	0	0	0	0	0	0	0	0	1	1	1	1	1	1	1	0	0	0	0	0	0	0	0	0	0	0	1	1	1	1	1
Cell 45: Lower	1	0	0	0	0	1	1	1	0	0	0	0	0	0	0	0	0	1	1	1	1	1	1	0	0	0	0	0	0	0	0	0	0	0	0	1	1	1	1	1
Cell 46: Upper	1	1	1	0	0	0	0	0	0	0	0	0	0	0	0	0	0	0	0	0	0	0	0	0	0	0	1	1	1	1	1	1	1	0	1	1	1	1	0	1
Cell 46: Lower	1	1	1	0	1	1	0	0	0	1	1	0	1	0	0	0	0	0	0	0	0	0	0	0	1	1	1	1	1	1	0	0	1	1	1	1	0	0	0	0
Cell 47: Upper	1	0	0	0	0	0	0	0	0	0	0	0	0	0	0	0	0	0	0	0	0	0	0	1	1	1	1	0	0	0	0	0	0	0	0	0	1	1	1	1
Cell 47: Lower	0	0	0	0	0	0	0	0	0	0	0	0	0	0	0	1	1	1	1	1	0	0	0	0	0	0	0	0	0	0	0	0	0	1	1	1	1	1	1	1
Cell 48: Upper	1	0	0	0	1	0	0	1	1	0	0	0	0	0	0	0	1	1	1	1	1	1	1	0	0	0	0	0	0	0	0	0	0	0	0	0	0	0	1	1
Cell 48: Lower	1	0	0	0	0	0	0	0	0	0	0	0	0	0	0	0	1	1	1	1	0	0	0	0	0	0	0	0	0	0	0	0	0	0	0	0	0	1	1	1
Cell 49: Upper	1	1	1	1	0	0	0	0	0	0	0	0	0	0	0	0	0	1	1	1	0	0	0	0	0	0	1	1	1	1	1	1	1	1	1	0	0	0	1	1
Cell 49: Lower	1	1	1	1	0	0	0	0	0	0	0	0	0	0	0	1	1	1	1	0	0	0	0	0	1	1	1	1	1	1	1	0	0	0	0	0	0	0	0	0
Cell 50: Upper	0	0	0	0	0	0	0	0	0	0	0	0	0	0	0	0	1	0	1	1	1	0	0	1	1	1	1	0	0	0	0	0	0	0	0	0	0	1	1	1
Cell 50: Lower	1	1	1	0	0	0	0	0	0	0	0	0	1	1	1	1	0	0	0	0	0	1	0	1	0	0	0	0	1	1	0	0	0	0	0	0	0	0	1	0
Cell 51: Upper	1	1	1	1	1	1	1	1	1	0	0	0	0	0	0	0	0	0	0	0	0	0	0	0	0	0	0	0	0	0	0	0	0	0	0	0	0	0	1	1
Cell 51: Lower	1	1	1	1	1	1	1	1	0	0	0	0	0	0	0	0	0	0	0	0	0	0	0	1	1	0	0	0	0	0	0	0	0	0	0	0	0	0	0	1
Cell 52: Upper	1	0	0	0	0	0	0	0	0	0	0	0	0	0	0	0	0	0	0	0	0	1	1	1	0	0	0	0	0	0	0	0	1	1	1	1	1	1	1	0
Cell 52: Lower	1	1	1	1	1	0	0	0	0	0	0	0	0	0	0	0	0	0	0	0	0	0	0	1	1	1	1	1	0	0	0	0	1	1	1	1	1	1	1	0
Cell 53: Upper	1	1	1	1	1	1	0	0	0	0	0	0	0	0	0	0	0	1	1	1	0	0	0	0	0	0	0	0	0	0	0	0	1	1	1	1	1	1	1	1
Cell 53: Lower	1	1	1	1	0	0	0	0	0	0	0	0	0	0	0	0	0	0	0	0	0	0	0	0	0	0	0	0	0	0	0	0	0	1	1	1	1	1	1	1
Cell 54: Upper	1	1	1	1	1	0	0	0	0	0	0	0	0	0	0	0	0	0	0	0	0	0	0	0	0	1	1	1	1	1	0	0	0	0	0	1	1	0	0	0
Cell 54: Lower	1	0	0	0	0	0	0	0	0	0	0	0	0	0	0	0	0	0	0	0	0	0	0	0	0	0	0	1	1	1	1	1	1	0	0	0	0	1	0	0
Cell 55: Upper	0	0	0	0	0	0	0	0	1	1	1	1	0	0	0	0	1	1	1	1	1	1	0	0	0	0	0	0	0	0	0	0	1	1	1	0	0	0	0	0
Cell 55: Lower	0	0	0	0	0	0	0	0	0	0	0	0	0	0	1	1	1	1	1	1	1	0	0	0	0	0	0	0	0	0	0	0	0	0	0	0	1	1	0	0
Cell 56: Upper	1	1	1	1	1	1	1	1	1	1	0	0	1	1	1	1	1	0	0	0	0	0	0	0	1	1	0	0	0	0	0	0	0	0	1	1	1	1	1	1
Cell 56: Lower	1	0	0	0	0	0	0	0	0	0	0	0	0	0	0	0	0	0	0	0	0	0	0	0	0	0	0	0	0	0	0	1	1	1	1	1	1	1	1	1
Cell 57: Upper	1	1	1	1	0	0	0	0	0	0	0	0	0	0	0	0	1	1	1	1	1	1	0	0	0	0	0	0	0	0	0	0	0	0	0	0	0	1	1	1
Cell 57: Lower	1	1	1	0	0	0	0	0	0	0	0	0	0	0	0	1	1	1	1	1	1	1	0	0	0	0	0	0	0	0	0	0	0	0	0	0	0	1	1	1
Cell 58: Upper	1	1	0	0	0	0	0	0	0	0	0	0	0	0	0	0	1	1	1	1	1	0	0	0	0	0	0	0	0	0	0	0	0	0	1	1	1	1	1	1
Cell 58: Lower	1	1	1	0	0	0	0	0	0	1	1	1	0	0	0	1	1	1	0	0	0	0	0	0	0	0	0	0	0	0	0	0	1	1	1	1	1	1	1	1
Cell 59: Upper	1	1	0	0	0	0	0	0	0	0	0	0	0	0	1	1	1	1	1	1	1	1	0	0	0	0	0	0	0	0	0	0	0	1	1	1	1	1	1	0
Cell 59: Lower	0	1	1	1	0	0	0	0	0	0	0	0	0	0	0	1	1	1	1	1	1	1	1	1	1	1	1	1	1	0	0	0	0	1	1	1	1	1	1	0
Cell 60: Upper	0	1	1	1	1	1	1	1	1	1	1	0	0	0	0	0	0	0	0	0	0	0	1	1	0	1	1	1	0	0	0	0	1	0	0	0	0	1	1	1
Cell 60: Lower	0	1	1	1	1	1	1	1	1	1	1	0	0	0	0	0	0	1	1	1	1	1	1	0	0	0	0	1	0	0	0	0	0	0	1	1	1	1	1	1
Cell 61: Upper	0	0	1	1	1	0	0	0	0	0	0	0	0	0	0	0	0	0	0	0	0	0	0	0	0	0	0	0	1	1	1	1	1	1	1	1	1	1	1	0
Cell 61: Lower	0	1	1	1	1	1	0	0	0	0	0	0	0	0	0	0	0	0	0	0	1	1	0	0	0	0	0	0	0	0	0	1	1	1	1	1	1	1	1	0
Cell 62: Upper	1	1	1	0	0	0	0	0	0	0	0	0	0	0	0	0	0	0	1	1	1	0	0	0	0	0	0	0	0	0	0	0	0	1	1	1	1	1	1	1
Cell 62: Lower	1	1	1	1	1	1	0	0	0	0	0	0	0	0	0	0	0	0	1	1	1	0	0	0	0	0	0	0	0	0	0	0	0	1	1	1	1	1	1	1
Cell 63: Upper	0	0	0	0	0	0	0	0	0	0	0	0	0	1	1	1	0	0	0	0	1	1	1	1	1	1	1	0	0	0	0	0	0	0	0	0	1	0	0	0
Cell 63: Lower	1	0	0	0	0	0	0	0	0	0	0	1	1	1	1	1	1	0	0	0	0	0	0	1	1	1	1	0	0	0	0	0	0	0	0	0	0	0	1	1
Cell 64: Upper	1	1	1	1	0	0	0	0	0	0	0	0	0	0	0	0	0	0	0	0	0	0	0	0	1	1	1	1	1	1	0	0	0	1	1	1	1	1	1	0
Cell 64: Lower	1	1	1	1	0	0	0	0	0	0	0	0	0	0	0	0	0	0	0	0	0	0	0	0	0	0	0	1	1	1	1	1	1	1	1	1	1	1	1	1
Cell 65: Upper	1	1	1	1	1	0	0	1	1	0	0	0	0	0	0	1	1	1	1	1	1	1	1	1	0	0	0	0	0	0	0	0	0	0	0	0	1	1	1	1
Cell 65: Lower	1	1	1	1	1	0	0	0	0	0	0	0	0	0	0	0	0	0	0	0	1	1	1	1	1	1	0	0	0	0	0	1	1	1	0	0	1	1	1	1
Cell 66: Upper	1	1	1	0	0	0	0	0	0	0	0	0	0	0	0	0	0	0	0	0	0	0	0	0	0	0	0	0	0	0	0	0	1	1	1	1	1	1	1	1
Cell 66: Lower	1	1	1	1	1	0	0	0	0	0	0	0	0	0	0	0	0	0	0	0	0	0	0	0	0	0	0	0	0	1	1	1	1	1	1	1	1	1	1	1
Cell 67: Upper	1	1	1	1	1	1	1	1	1	0	0	0	0	0	0	0	0	0	0	0	0	0	0	1	1	1	1	1	1	0	0	0	1	1	1	1	1	1	1	1
Cell 67: Lower	0	1	1	0	0	0	0	0	0	0	0	0	0	0	0	0	0	0	0	0	0	0	0	0	0	0	0	0	0	0	1	1	1	1	1	1	1	1	1	0
Cell 68: Upper	0	0	0	0	0	0	0	0	0	0	0	0	0	0	0	0	0	0	0	1	1	1	1	0	0	0	0	0	0	0	0	0	1	1	1	1	0	0	1	1
Cell 68: Lower	1	1	1	0	0	0	0	0	0	0	0	0	0	0	0	0	0	1	1	1	1	1	0	0	0	0	0	0	0	0	0	0	0	1	1	1	1	1	0	1
Cell 69: Upper	1	0	0	0	0	0	0	0	0	0	0	0	0	0	0	0	0	0	0	0	0	0	0	0	0	0	0	0	0	0	0	0	0	0	0	1	1	1	1	1
Cell 69: Lower	1	1	1	1	1	1	1	0	0	0	1	1	1	0	0	0	0	0	0	0	0	0	0	0	0	0	0	0	0	0	0	0	0	0	1	1	1	1	1	1
Cell 70: Upper	1	1	1	0	0	0	0	0	0	0	0	0	0	0	0	0	0	0	0	0	0	0	0	0	0	0	0	1	1	1	0	0	0	0	0	1	1	1	1	1
Cell 70: Lower	1	1	1	1	1	1	1	1	1	0	0	0	0	0	0	0	0	1	0	0	0	0	0	0	0	0	0	1	0	0	0	0	0	0	0	0	0	0	0	0
Cell 71: Upper	1	1	1	1	1	1	1	1	1	0	0	1	1	0	0	0	0	0	0	0	1	1	1	1	1	1	1	1	1	1	1	1	0	0	0	0	0	0	0	0
Cell 71: Lower	1	1	1	0	0	0	0	0	0	0	0	0	0	0	0	0	0	0	0	0	0	1	1	1	0	0	1	1	1	1	1	1	0	0	0	0	0	0	0	0
Cell 72: Upper	0	1	1	1	1	0	0	0	0	0	0	0	1	1	1	1	1	1	1	1	1	0	0	0	0	0	0	0	0	0	1	0	0	0	0	0	0	0	0	0
Cell 72: Lower	0	1	1	1	0	0	0	0	0	0	0	0	1	0	0	1	1	1	1	0	0	0	0	0	0	0	0	0	0	0	0	0	1	1	1	1	0	0	1	1
Cell 73: Upper	0	1	1	0	0	0	0	0	0	0	0	0	0	0	0	0	0	0	0	1	1	1	1	1	1	1	1	0	0	1	1	0	0	1	0	0	0	0	0	0
Cell 73: Lower	1	1	1	0	0	0	0	0	0	0	0	0	0	0	0	1	1	0	0	0	0	0	0	0	0	1	1	1	0	0	0	1	0	1	0	0	0	0	0	0
Cell 74: Upper	1	1	1	1	1	0	0	0	0	0	0	0	0	0	0	0	0	0	0	1	1	1	1	1	1	1	1	1	1	0	0	0	0	0	0	0	0	0	0	0
Cell 74: Lower	1	1	1	1	1	1	0	0	0	0	0	1	1	1	1	1	0	0	1	1	1	1	0	0	0	0	0	0	0	0	0	0	0	0	0	0	0	0	0	0
Cell 75: Upper	1	1	1	1	1	0	0	0	0	0	0	0	0	0	0	0	0	0	0	0	0	0	0	0	0	0	0	0	0	0	0	0	0	1	1	1	1	1	1	0
Cell 75: Lower	1	1	1	1	1	1	1	1	1	0	0	0	0	0	0	0	0	0	0	0	0	1	1	1	0	0	0	0	0	0	0	0	0	1	1	1	1	1	1	0
Cell 76: Upper	1	1	1	1	1	0	0	0	0	0	0	0	0	0	0	1	1	1	1	1	1	1	1	1	0	0	0	0	0	0	0	0	0	0	0	0	0	1	1	1
Cell 76: Lower	1	1	1	0	0	0	0	0	0	0	0	0	0	0	0	0	1	1	1	1	1	1	1	1	1	1	0	0	0	0	0	0	0	0	0	0	0	1	1	1
Cell 77: Upper	1	1	1	1	1	0	0	0	0	0	1	1	1	1	1	0	0	1	1	1	1	1	1	1	1	0	0	0	0	0	0	1	1	1	0	0	0	0	0	0
Cell 77: Lower	1	1	1	1	1	0	0	0	0	0	0	0	0	0	0	0	0	1	1	1	1	1	1	1	1	1	1	0	0	0	0	0	0	1	1	1	0	0	1	0
Cell 78: Upper	1	1	1	0	0	0	0	0	0	0	0	0	0	0	0	0	0	0	0	0	0	0	0	0	0	0	0	0	0	0	0	0	0	1	1	1	1	1	0	0
Cell 78: Lower	1	1	1	1	1	0	0	0	0	0	0	0	0	0	0	0	1	1	1	1	1	1	1	1	0	0	0	0	0	0	1	1	1	1	1	1	1	1	0	0
Cell 79: Upper	1	1	1	1	0	0	0	0	0	0	0	0	0	0	0	0	0	0	0	0	0	0	0	0	0	0	0	0	0	0	0	0	0	0	0	0	0	1	1	1
Cell 79: Lower	1	1	1	1	1	1	1	1	1	1	1	0	0	0	0	0	0	0	0	0	0	0	0	0	0	0	0	0	0	1	1	1	1	1	0	0	1	1	1	1
Cell 80: Upper	1	1	1	1	1	1	1	1	1	1	1	1	1	0	0	0	0	0	0	0	1	1	0	0	0	0	0	0	0	0	0	0	0	1	1	1	1	1	1	1
Cell 80: Lower	1	1	1	1	0	0	0	0	0	0	0	0	0	0	0	0	0	0	0	0	0	0	0	0	0	0	0	0	1	1	1	1	1	1	1	1	1	1	1	1
Cell 81: Upper	1	1	1	1	0	0	0	0	0	0	0	0	1	1	1	1	1	0	0	0	0	0	0	0	0	1	1	1	1	0	0	0	0	0	0	0	0	0	0	1
Cell 81: Lower	0	1	1	0	0	0	0	0	0	1	1	1	1	0	0	0	0	0	0	0	0	0	0	0	1	1	1	0	0	0	0	1	1	1	1	0	0	0	1	1
Cell 82: Upper	0	1	1	1	1	1	1	1	0	0	0	0	0	0	0	0	0	0	0	0	0	0	0	1	1	1	1	1	1	0	0	0	0	1	0	0	0	0	0	1
Cell 82: Lower	0	1	1	1	1	0	0	0	0	0	0	0	1	1	0	0	0	0	0	0	1	1	1	0	0	0	1	1	1	1	1	1	1	1	1	0	0	0	0	0
Cell 83: Upper	1	1	1	1	0	0	1	1	1	1	0	0	0	0	0	0	0	0	0	0	1	1	1	1	1	0	0	0	0	0	0	0	0	0	1	1	1	1	1	1
Cell 83: Lower	1	1	1	1	1	0	0	0	0	0	0	0	0	0	0	0	0	0	0	0	1	0	0	0	0	0	0	0	0	0	0	0	0	1	1	1	1	1	1	1
Cell 84: Upper	0	0	1	1	1	1	1	1	1	1	1	0	0	0	0	0	0	0	0	0	0	0	0	0	0	0	0	1	1	1	1	1	1	1	1	1	1	1	1	1
Cell 84: Lower	0	1	1	1	1	1	1	1	1	1	0	0	0	0	0	0	0	0	0	0	0	0	0	0	0	0	0	0	0	0	0	0	0	0	0	0	0	0	1	1
Cell 85: Upper	1	1	1	1	1	1	1	1	1	1	1	0	0	0	0	0	0	0	0	0	0	0	0	0	0	0	0	0	0	1	1	1	0	0	0	0	0	0	1	1
Cell 85: Lower	1	1	1	1	1	1	1	1	0	0	0	0	0	0	0	0	0	0	0	0	0	0	0	0	0	0	0	0	0	0	1	1	1	1	0	0	0	0	0	0
Cell 86: Upper	0	0	0	0	0	0	1	1	1	1	0	0	0	1	1	1	0	0	0	0	1	0	0	0	0	0	1	1	0	0	0	0	0	0	0	0	1	1	1	1
Cell 86: Lower	1	1	1	0	0	0	0	0	0	0	0	0	0	0	0	0	0	0	0	0	0	0	0	0	0	0	0	0	0	0	0	0	0	0	0	1	1	1	1	1
Cell 87: Upper	1	1	1	0	0	0	0	0	0	0	0	0	0	0	0	0	0	0	0	0	0	0	0	0	0	0	0	0	0	0	0	0	1	1	1	1	1	1	1	1
Cell 87: Lower	1	1	1	0	0	0	0	0	0	0	0	0	0	0	0	0	0	0	0	0	0	0	0	0	0	0	0	0	0	1	1	1	1	1	1	1	1	1	1	1
Cell 88: Upper	1	0	0	0	0	0	0	1	1	1	1	0	0	0	0	0	0	0	1	1	1	1	0	0	0	1	1	1	1	0	0	0	0	0	0	1	0	0	0	1
Cell 88: Lower	1	0	1	1	0	0	0	0	0	0	0	0	0	1	1	0	1	1	1	0	0	0	0	0	1	1	1	1	1	0	0	0	0	0	0	0	0	0	0	1
Cell 89: Upper	1	1	1	1	0	0	0	0	0	0	0	0	0	0	0	0	0	0	1	1	1	1	0	0	0	0	0	0	0	0	0	0	0	0	1	1	1	1	1	1
Cell 89: Lower	1	1	1	1	0	0	0	0	0	0	0	0	0	0	0	0	0	1	1	1	1	1	1	1	1	0	0	0	0	0	0	0	0	0	1	1	1	1	1	1
Cell 90: Upper	1	1	1	0	0	0	0	0	0	0	0	0	0	0	0	1	1	1	1	1	0	0	0	0	0	0	0	0	0	0	0	0	0	1	1	1	1	1	0	1
Cell 90: Lower	1	1	1	1	1	0	0	1	1	0	0	0	0	1	1	1	1	1	1	0	0	0	0	0	0	0	0	0	0	0	1	1	1	1	1	0	0	0	0	1
Cell 91: Upper	1	1	1	0	0	0	0	0	0	0	0	0	0	0	0	0	0	0	0	0	0	0	1	0	0	0	0	0	0	0	0	0	0	0	0	1	1	1	0	0
Cell 91: Lower	0	1	1	1	1	1	1	0	0	0	0	0	0	0	0	0	0	0	0	0	0	0	0	1	1	1	1	1	0	0	0	0	0	0	1	1	1	1	1	1
Cell 92: Upper	1	1	0	0	0	0	0	0	0	0	0	0	0	0	0	0	0	0	0	1	1	1	0	0	1	1	0	0	0	1	0	0	0	0	0	0	0	0	1	1
Cell 92: Lower	1	1	1	1	1	1	1	0	0	1	1	1	0	0	0	0	0	0	0	1	1	1	1	1	1	0	0	0	0	0	0	0	0	0	0	0	1	1	1	1
Cell 93: Upper	1	1	1	1	1	0	0	0	0	0	0	0	0	0	0	0	0	0	0	0	0	0	0	0	0	0	0	0	0	1	1	0	0	0	1	1	1	1	1	1
Cell 93: Lower	1	1	1	1	0	0	0	0	0	0	0	0	0	0	0	0	0	0	0	0	1	1	1	1	0	0	0	0	0	0	0	0	0	0	1	1	1	1	1	1
Cell 94: Upper	0	1	1	0	0	0	0	0	0	0	0	0	0	1	1	1	0	0	1	1	1	1	1	0	0	0	0	0	0	0	0	0	0	0	0	0	0	1	1	1
Cell 94: Lower	1	1	1	1	0	0	0	0	0	0	1	1	0	0	0	0	0	0	0	1	1	1	1	1	1	1	0	0	0	0	0	0	0	0	1	1	0	0	0	1
Cell 95: Upper	1	1	1	1	0	0	0	0	0	0	0	0	0	0	0	0	0	1	1	1	1	1	1	1	1	1	1	0	0	0	0	1	1	1	0	0	0	1	1	1
Cell 95: Lower	1	1	1	1	0	0	0	0	0	0	0	1	1	1	0	0	0	0	0	1	1	1	1	1	1	1	1	1	1	0	0	0	0	0	0	0	0	1	1	1
Cell 96: Upper	1	1	1	1	1	1	1	0	0	0	0	0	0	0	0	0	0	0	0	0	0	0	0	0	0	0	0	0	0	0	0	0	0	1	1	0	0	0	1	1
Cell 96: Lower	1	1	1	1	1	1	1	0	0	0	0	0	0	0	0	0	0	0	0	0	0	0	0	0	0	0	0	0	0	0	1	1	1	1	1	1	1	1	1	1
Cell 97: Upper	0	1	1	1	0	0	0	0	0	0	0	0	0	0	0	0	1	1	1	1	1	0	1	1	1	0	0	0	0	0	0	0	0	0	0	0	0	1	1	1
Cell 97: Lower	0	1	1	1	1	0	0	0	0	0	0	0	0	0	0	1	0	1	1	1	1	0	0	0	0	1	1	1	0	0	0	0	1	1	1	1	1	1	1	1
Cell 98: Upper	1	1	1	1	1	1	1	1	1	0	0	0	0	0	0	0	0	0	0	0	0	0	0	0	0	0	0	0	1	1	1	1	1	1	1	1	1	1	1	1
Cell 98: Lower	1	1	1	1	1	1	1	0	0	0	0	0	0	0	1	0	0	0	0	0	0	0	0	0	0	0	0	0	0	0	0	0	0	0	0	0	0	0	0	0
Cell 99: Upper	0	1	1	1	1	1	1	1	0	0	0	0	0	0	0	0	0	0	0	0	0	0	0	0	0	0	0	0	0	0	0	0	0	0	0	0	0	1	1	1
Cell 99: Lower	0	1	1	1	1	1	1	1	1	1	1	1	1	0	0	0	0	0	0	0	0	0	0	0	0	0	0	0	0	0	0	0	0	1	1	1	1	1	1	1
Cell 100: Upper	1	1	1	1	1	1	1	0	0	0	0	0	0	0	0	0	0	0	0	0	0	0	0	0	1	1	0	0	0	0	0	0	0	0	0	0	0	1	1	1
Cell 100: Lower	1	1	1	1	0	0	0	0	0	0	0	0	0	0	0	0	0	0	0	0	0	0	0	0	0	0	0	0	0	0	0	1	1	1	1	1	0	0	0	1
Mean:	0.675	0.665	0.635	0.475	0.345	0.235	0.195	0.17	0.165	0.15	0.125	0.11	0.1	0.12	0.15	0.21	0.24	0.28	0.305	0.355	0.39	0.37	0.305	0.3	0.285	0.255	0.25	0.215	0.175	0.2	0.195	0.225	0.28	0.385	0.4	0.425	0.465	0.545	0.605	0.59
Wilson Score:	0.671702	0.66189	0.632456	0.475471	0.347921	0.239994	0.200748	0.176219	0.171313	0.156596	0.132067	0.11735	0.107538	0.127161	0.156596	0.215465	0.2449	0.284146	0.308675	0.357733	0.392073	0.37245	0.308675	0.303769	0.289052	0.259617	0.254712	0.220371	0.181125	0.205654	0.200748	0.230183	0.284146	0.387167	0.401885	0.426413	0.46566	0.544152	0.603021	0.588304
Wilson Score Interval:	0.0643834	0.0648698	0.06614	0.0685561	0.0653243	0.0584207	0.0546936	0.0519408	0.0513456	0.0494608	0.0459481	0.043578	0.0418685	0.0451821	0.0494608	0.056182	0.0588347	0.0617782	0.0633118	0.0657475	0.0669908	0.066325	0.0633118	0.0630228	0.0621028	0.0600132	0.0596307	0.0566532	0.0525205	0.0552026	0.0546936	0.0575598	0.0617782	0.0668353	0.06728	0.0678785	0.0684752	0.0683671	0.067139	0.0675405
De novo Assembly
Normalized Distance from Stalk Pole:	0	0.025641	0.0512821	0.0769231	0.102564	0.128205	0.153846	0.179487	0.205128	0.230769	0.25641	0.282051	0.307692	0.333333	0.358974	0.384615	0.410256	0.435897	0.461538	0.487179	0.512821	0.538462	0.564103	0.589744	0.615385	0.641026	0.666667	0.692308	0.717949	0.74359	0.769231	0.794872	0.820513	0.846154	0.871795	0.897436	0.923077	0.948718	0.974359	1
Cell 1: Upper	0	0	0	0	1	1	1	1	1	1	1	1	1	1	1	1	1	1	1	1	1	1	1	1	1	1	1	1	1	0	0	0	0	0	0	0	0	0	0	0
Cell 1: Lower	0	0	0	0	0	0	0	0	0	0	0	0	1	1	1	1	1	1	1	1	0	0	0	0	0	1	1	1	1	1	1	0	0	0	0	1	1	1	1	1
Cell 2: Upper	1	1	1	1	1	0	0	0	0	0	0	0	0	0	0	0	0	0	0	0	0	0	0	0	0	0	1	1	1	1	1	1	1	1	1	1	1	1	1	0
Cell 2: Lower	1	1	1	1	1	1	1	1	1	1	1	1	1	1	1	1	1	1	1	1	0	0	0	0	0	0	0	0	0	0	0	0	0	0	0	1	1	1	1	0
Cell 3: Upper	1	1	1	1	1	0	0	0	0	0	0	0	0	0	0	0	0	0	0	0	0	0	1	1	1	1	0	0	1	1	0	0	0	0	0	1	1	1	1	0
Cell 3: Lower	1	1	1	1	1	1	1	1	0	0	0	0	0	0	0	0	0	0	1	1	1	1	1	1	1	1	1	1	1	1	1	1	1	1	0	0	1	1	1	0
Cell 4: Upper	0	0	0	0	0	0	0	0	0	0	0	0	0	0	0	0	0	0	0	0	0	1	1	1	1	1	1	1	1	1	1	1	1	1	0	0	0	0	0	0
Cell 4: Lower	0	0	0	0	0	0	0	0	1	1	1	1	1	1	1	1	1	1	1	1	1	1	0	1	1	1	1	1	1	1	1	0	0	0	0	0	0	0	0	0
Cell 5: Upper	1	1	1	1	1	1	1	1	1	1	1	1	1	1	1	1	1	1	0	0	0	1	1	1	1	1	1	0	0	0	0	0	1	1	1	1	1	1	1	1
Cell 5: Lower	1	1	1	1	1	1	1	1	0	0	0	1	1	1	1	1	1	1	1	1	1	1	1	1	0	0	0	0	0	0	0	0	0	0	0	0	0	0	1	0
Cell 6: Upper	0	1	1	1	1	1	1	1	1	0	0	0	0	0	0	0	0	0	1	1	1	1	1	1	1	1	1	1	0	1	1	1	1	1	1	1	1	1	1	0
Cell 6: Lower	0	0	1	1	1	1	0	0	0	0	0	0	0	0	0	0	0	0	0	0	0	0	0	0	0	0	0	0	0	0	0	0	0	0	0	1	1	0	0	0
Cell 7: Upper	0	0	0	0	0	0	0	0	0	0	0	0	1	1	1	1	1	1	1	1	1	1	1	1	0	0	1	1	1	1	1	1	1	1	1	1	0	0	0	0
Cell 7: Lower	0	0	0	0	0	0	0	0	0	0	1	1	1	1	1	1	1	1	1	1	1	1	1	1	1	1	1	1	1	1	1	1	0	0	0	0	0	0	0	0
Cell 8: Upper	1	1	1	1	1	1	1	1	1	1	1	1	0	0	0	0	1	0	0	1	1	1	1	1	1	1	1	1	1	1	1	1	1	1	1	1	1	0	0	0
Cell 8: Lower	1	1	1	1	1	1	1	1	1	1	1	1	1	1	1	1	1	1	1	1	1	1	1	1	1	1	1	1	1	1	1	1	1	1	1	1	1	1	1	1
Cell 9: Upper	0	0	0	0	0	0	0	1	1	1	1	1	1	1	1	1	1	1	0	0	0	0	0	0	0	0	0	0	1	1	1	1	1	1	1	1	1	1	1	1
Cell 9: Lower	0	0	0	0	0	0	1	1	1	1	1	1	1	1	1	1	1	1	1	1	0	0	0	0	0	0	0	0	1	1	1	1	1	1	1	1	1	1	1	1
Cell 10: Upper	0	0	1	1	1	1	1	1	1	1	1	0	0	0	1	1	1	1	1	1	1	1	1	1	1	1	1	1	1	1	1	1	1	1	1	0	0	0	0	0
Cell 10: Lower	1	1	1	1	1	1	1	1	1	1	1	1	1	0	0	0	0	0	0	0	1	1	1	1	1	1	1	1	1	1	1	1	1	1	1	1	1	1	1	1
Cell 11: Upper	0	0	0	0	0	0	0	0	0	0	1	1	1	1	1	1	0	0	0	0	0	0	0	0	0	0	0	0	0	1	1	1	1	1	1	1	1	1	1	1
Cell 11: Lower	0	0	0	1	1	1	1	1	1	1	1	1	1	1	1	1	1	1	1	0	0	1	1	1	1	1	1	1	1	1	1	1	1	1	0	0	1	1	1	1
Cell 12: Upper	0	0	0	0	0	0	0	0	0	0	0	0	0	1	1	1	1	1	1	1	1	1	1	1	1	1	0	0	0	0	0	0	0	0	0	0	0	0	0	0
Cell 12: Lower	0	1	1	1	1	1	1	1	1	1	1	1	1	1	1	1	1	1	1	1	1	1	1	1	1	0	0	1	1	1	1	1	1	1	1	1	1	0	0	0
Cell 13: Upper	0	1	1	1	1	1	1	1	0	0	1	1	1	1	1	1	1	1	1	0	0	0	0	0	0	0	1	1	1	1	1	1	1	1	0	0	0	0	0	0
Cell 13: Lower	0	0	0	0	0	0	0	1	1	1	1	1	1	1	1	1	1	1	1	1	0	0	0	0	0	0	0	0	1	1	1	1	1	0	0	0	0	0	0	0
Cell 14: Upper	0	0	0	0	0	0	0	0	0	0	0	0	1	1	1	1	1	1	1	1	1	1	1	1	1	1	1	1	1	1	0	0	0	0	0	0	0	0	0	0
Cell 14: Lower	0	0	0	0	0	0	0	0	0	0	0	0	0	0	0	0	0	0	0	0	0	0	0	0	1	1	1	1	1	1	1	1	1	1	1	1	1	1	1	0
Cell 15: Upper	1	1	1	1	1	1	1	1	1	1	0	0	0	0	0	0	1	1	1	1	1	1	1	1	1	1	1	1	1	0	0	0	0	0	1	1	1	1	1	0
Cell 15: Lower	0	0	0	0	0	0	1	1	1	0	0	0	0	0	0	1	1	1	1	1	1	1	0	0	0	0	0	0	0	1	1	1	1	1	1	1	1	0	0	0
Cell 16: Upper	0	0	0	0	1	1	1	1	1	1	1	1	1	1	1	0	0	0	0	0	0	0	0	0	0	0	0	0	0	0	0	0	0	1	1	1	0	0	0	0
Cell 16: Lower	1	1	1	1	1	0	0	0	0	0	0	0	0	0	0	1	1	1	1	1	1	1	1	1	1	0	0	1	1	1	1	1	1	1	1	1	0	0	0	0
Cell 17: Upper	0	0	0	0	0	0	0	1	1	1	1	1	1	1	1	1	1	1	1	1	1	1	1	0	0	0	0	0	0	0	0	0	0	0	0	0	0	0	0	0
Cell 17: Lower	0	0	0	0	0	0	0	0	0	0	0	0	0	0	0	0	0	0	0	0	0	0	0	0	1	1	1	1	1	1	1	1	0	0	0	0	0	0	0	0
Cell 18: Upper	1	1	1	1	1	1	1	1	1	1	1	0	0	0	0	0	0	0	0	0	0	0	0	0	0	0	0	1	1	1	1	1	1	1	1	1	1	1	0	0
Cell 18: Lower	0	1	1	1	1	0	0	0	0	0	0	0	0	1	1	1	1	1	1	1	1	1	1	1	1	1	1	1	1	1	1	1	1	1	1	1	1	0	0	0
Cell 19: Upper	0	0	1	1	1	1	0	1	1	1	0	1	1	1	1	1	1	1	1	1	1	1	1	1	1	1	1	1	1	1	1	1	1	1	1	1	1	1	1	1
Cell 19: Lower	0	0	0	1	1	0	1	1	1	1	1	1	1	1	1	1	1	1	1	1	1	1	1	1	1	1	1	1	1	0	0	0	0	1	1	1	1	1	1	1
Cell 20: Upper	1	1	1	1	1	1	1	1	1	0	0	0	0	0	0	0	0	0	0	0	0	0	1	1	1	1	1	1	1	1	1	1	1	0	0	0	0	0	0	0
Cell 20: Lower	0	0	0	0	0	0	0	0	1	1	1	1	1	1	1	1	1	1	1	1	0	0	0	0	0	0	0	0	0	1	1	1	1	1	1	1	1	0	0	0
Cell 21: Upper	0	0	1	1	1	1	1	1	0	0	0	1	1	1	1	1	1	1	1	1	0	1	1	1	1	1	1	1	1	1	1	0	0	0	0	0	0	0	0	0
Cell 21: Lower	0	0	1	1	1	1	1	1	1	1	1	1	0	0	1	1	1	1	1	1	1	0	0	0	0	0	0	0	0	0	0	1	1	1	1	1	1	1	1	1
Cell 22: Upper	0	0	0	1	1	1	1	1	1	1	0	0	0	0	0	0	0	1	1	1	1	1	1	1	1	1	1	1	1	1	1	1	1	1	1	1	1	1	0	0
Cell 22: Lower	0	0	0	1	1	1	1	1	0	0	0	0	0	0	0	0	1	1	1	1	1	1	1	1	0	1	1	1	1	1	1	1	1	1	1	0	0	0	0	0
Cell 23: Upper	0	0	0	1	1	1	1	1	1	1	1	1	1	1	1	1	1	1	1	1	1	1	1	1	1	1	1	1	1	1	1	1	0	0	0	0	0	0	0	0
Cell 23: Lower	0	0	0	1	1	1	1	1	1	1	1	1	1	1	1	1	1	1	1	0	0	0	0	0	0	0	0	0	0	0	0	0	0	0	0	0	1	1	1	1
Cell 24: Upper	1	1	1	1	1	0	0	0	0	0	0	0	0	0	0	0	1	1	1	1	1	1	1	1	1	1	1	1	1	1	1	1	1	1	1	1	1	1	1	1
Cell 24: Lower	1	1	1	1	0	0	0	0	0	0	0	0	0	0	0	0	0	0	1	1	1	1	1	1	1	1	1	1	1	1	1	1	1	1	1	0	0	1	1	1
Cell 25: Upper	0	0	1	0	0	0	0	0	0	0	0	0	1	1	1	1	1	1	1	1	1	1	1	1	1	1	1	1	0	0	0	0	0	0	0	0	0	0	0	0
Cell 25: Lower	1	1	1	1	1	1	0	1	1	1	1	1	1	1	1	0	0	0	0	0	0	0	1	1	1	1	1	1	1	1	1	0	0	0	0	0	0	0	0	0
Cell 26: Upper	0	0	0	0	1	1	1	1	1	1	1	1	1	1	0	0	0	0	0	0	0	0	1	1	1	1	1	1	1	1	1	0	0	0	0	0	0	0	0	0
Cell 26: Lower	0	0	0	0	0	0	0	1	1	1	1	1	1	1	1	1	0	0	0	0	0	0	0	0	0	0	0	0	0	0	0	0	0	0	0	0	0	0	0	0
Cell 27: Upper	0	0	1	1	1	1	1	1	1	1	1	1	1	1	1	1	1	0	0	0	0	0	0	0	0	0	0	0	0	0	0	0	0	0	0	0	0	0	0	0
Cell 27: Lower	0	0	1	1	1	1	1	1	1	1	1	1	1	1	1	1	1	1	1	1	1	1	1	1	1	1	1	0	0	0	0	0	0	0	0	0	0	0	0	0
Cell 28: Upper	0	0	0	1	1	1	1	1	1	1	1	1	1	1	1	1	1	1	1	1	1	1	1	1	1	1	0	0	0	0	0	0	1	1	1	0	0	0	0	0
Cell 28: Lower	0	0	0	0	0	0	1	1	1	1	1	1	1	1	1	1	1	1	1	0	0	0	0	0	0	0	0	0	0	0	0	0	0	0	0	0	0	0	0	0
Cell 29: Upper	1	1	1	1	1	1	1	1	0	0	0	1	1	1	1	1	1	1	1	1	1	1	1	1	1	1	1	1	1	1	1	1	1	1	1	1	1	1	1	0
Cell 29: Lower	0	0	0	0	0	0	1	1	1	1	1	1	1	0	0	1	1	1	1	1	1	1	1	1	1	1	1	1	1	1	0	0	0	0	0	0	1	1	1	0
Cell 30: Upper	0	0	0	1	1	1	1	1	1	1	1	0	1	1	1	1	1	1	1	1	1	0	0	0	1	1	1	1	1	1	1	1	1	1	1	1	1	0	0	0
Cell 30: Lower	1	1	1	1	1	1	1	1	1	1	1	1	0	0	0	0	0	0	0	0	0	0	0	0	0	0	1	1	1	1	1	1	1	1	1	0	0	0	0	0
Cell 31: Upper	0	1	1	1	1	1	1	1	1	1	1	1	1	0	0	0	1	1	1	1	1	1	1	1	1	1	1	1	1	1	1	1	1	1	1	1	1	1	1	1
Cell 31: Lower	0	0	0	0	0	0	1	1	1	1	1	1	1	1	1	1	1	1	1	1	1	0	0	1	1	1	1	1	1	1	1	1	1	1	0	1	1	1	1	1
Cell 32: Upper	0	0	0	0	0	0	1	1	1	1	0	0	0	0	0	0	0	0	0	0	0	0	0	0	0	0	0	0	0	0	0	0	0	0	0	0	0	0	0	1
Cell 32: Lower	0	0	0	0	0	0	0	0	0	0	0	0	0	0	0	0	0	0	1	1	1	1	1	1	0	0	0	0	0	0	0	0	0	0	1	1	1	1	1	1
Cell 33: Upper	0	0	0	0	0	0	0	0	0	0	0	0	0	0	0	0	0	0	0	0	1	1	1	0	0	0	0	0	0	0	0	0	0	0	0	0	1	1	1	1
Cell 33: Lower	0	0	0	0	0	0	0	0	0	1	1	1	1	1	1	1	1	1	1	1	1	1	1	1	1	1	1	1	1	1	1	0	1	1	1	1	1	1	1	1
Cell 34: Upper	0	0	0	0	0	0	0	0	0	1	1	1	1	1	1	1	1	1	1	1	0	0	0	0	0	0	0	0	0	0	0	0	0	0	0	0	1	1	1	1
Cell 34: Lower	0	0	0	0	0	0	0	0	0	0	0	0	1	1	1	1	1	0	0	0	0	0	0	0	0	0	0	1	1	1	1	1	1	1	0	0	0	1	1	1
Cell 35: Upper	1	1	1	1	1	1	1	1	1	1	1	1	1	1	1	1	1	0	0	0	0	0	0	0	0	0	0	0	0	0	0	0	0	0	0	0	0	0	0	0
Cell 35: Lower	0	1	1	1	1	1	1	0	0	0	1	1	1	1	1	1	1	1	1	1	1	1	1	1	1	1	1	1	1	1	1	1	0	0	0	0	0	0	0	0
Cell 36: Upper	0	0	0	0	0	1	1	1	1	1	0	0	1	1	1	1	1	1	1	1	1	0	0	0	0	0	0	0	0	0	1	1	1	1	1	1	0	0	0	0
Cell 36: Lower	0	0	0	0	0	0	0	0	0	0	0	0	0	0	0	0	0	0	0	0	0	0	0	0	1	1	1	1	1	1	1	1	1	1	1	1	1	1	1	0
Cell 37: Upper	0	0	0	0	0	0	0	1	1	1	1	1	1	1	1	1	1	1	1	1	1	1	0	0	0	0	0	0	0	0	0	0	1	1	1	1	1	1	1	1
Cell 37: Lower	0	0	0	0	0	0	0	0	0	0	0	0	0	0	1	1	1	1	1	0	0	0	0	0	0	0	0	0	0	0	1	1	1	1	1	1	1	1	1	1
Cell 38: Upper	0	0	0	1	1	1	1	1	1	1	0	0	1	1	1	1	1	1	1	1	1	1	1	1	1	0	1	1	1	1	1	1	1	1	1	0	0	0	0	0
Cell 38: Lower	0	0	0	0	0	0	0	1	1	1	1	1	1	1	1	1	0	0	0	0	0	0	0	0	0	0	0	0	0	0	0	0	0	0	0	0	0	0	1	1
Cell 39: Upper	0	0	0	0	0	0	0	0	0	0	0	0	0	0	0	0	0	0	0	0	0	0	0	0	0	1	1	1	1	1	1	1	1	1	1	1	1	1	1	1
Cell 39: Lower	1	0	0	0	0	0	1	1	1	1	1	1	1	1	1	0	0	0	0	0	1	1	1	1	1	1	1	1	1	1	1	1	1	1	1	1	1	1	1	1
Cell 40: Upper	0	0	0	0	1	1	1	1	1	1	1	1	1	1	1	1	1	1	1	1	1	1	0	0	0	0	0	0	0	1	1	1	1	1	1	1	1	1	1	0
Cell 40: Lower	0	0	0	0	0	0	0	0	0	0	0	0	0	0	0	0	0	0	0	0	0	0	0	0	0	0	0	0	0	0	0	0	0	0	0	0	0	0	0	0
Cell 41: Upper	0	0	0	0	0	0	0	0	0	0	0	0	0	1	1	1	1	1	1	1	1	1	1	0	0	0	0	0	0	0	0	0	0	0	0	0	0	0	0	0
Cell 41: Lower	1	1	1	1	1	1	1	0	0	0	1	1	1	1	1	1	1	1	1	1	1	0	0	0	1	1	1	1	1	1	1	1	1	1	1	1	1	0	0	0
Cell 42: Upper	1	1	1	1	1	1	0	0	0	0	0	0	0	0	0	0	0	0	0	0	0	1	1	1	1	1	1	1	1	1	1	1	1	1	1	1	1	1	1	1
Cell 42: Lower	0	1	1	1	1	1	0	0	0	0	0	0	0	0	0	0	0	0	1	1	1	1	1	1	1	1	1	1	1	1	1	1	1	1	1	1	1	1	1	1
Cell 43: Upper	1	1	1	1	1	1	1	1	1	0	0	1	1	1	1	1	1	1	1	1	1	1	1	0	0	0	0	1	1	1	1	1	1	1	1	1	1	1	1	1
Cell 43: Lower	1	1	1	1	1	1	1	1	1	0	0	0	0	0	0	0	0	0	0	0	0	0	0	0	0	0	0	0	0	0	0	0	0	0	0	0	0	0	0	0
Cell 44: Upper	0	0	0	0	0	0	0	0	0	0	0	1	1	1	1	1	1	1	1	1	1	1	1	1	1	1	1	1	1	1	1	1	1	1	1	0	0	0	0	0
Cell 44: Lower	0	0	0	1	1	1	1	1	1	1	0	0	0	0	0	0	1	1	1	1	1	1	0	0	0	0	1	1	1	1	1	1	1	1	1	1	0	0	0	0
Cell 45: Upper	0	0	0	0	1	1	1	1	1	1	1	1	1	1	1	1	1	1	1	1	1	1	1	1	1	1	0	0	0	0	0	0	0	0	0	0	0	0	0	0
Cell 45: Lower	1	1	1	1	1	1	1	1	0	0	0	0	0	0	0	1	1	1	1	1	1	1	1	1	1	1	1	1	0	0	0	1	1	1	1	1	1	1	1	1
Cell 46: Upper	1	1	1	1	0	0	0	0	0	0	0	0	0	0	0	0	1	1	1	1	1	1	1	1	1	1	1	1	1	1	1	1	1	1	1	1	1	1	0	0
Cell 46: Lower	1	1	1	1	1	1	1	1	1	0	0	0	0	0	0	0	0	1	1	1	1	1	1	1	1	1	1	1	1	1	1	1	1	0	0	0	0	0	0	0
Cell 47: Upper	1	1	1	1	1	1	1	1	1	0	0	0	0	0	1	1	1	1	1	1	1	1	1	1	1	1	1	1	1	0	0	0	0	0	1	1	1	1	1	1
Cell 47: Lower	1	1	1	1	1	0	0	0	0	0	0	0	0	1	1	1	1	1	1	1	1	1	1	1	1	0	0	0	0	0	0	0	0	0	0	0	0	1	1	1
Cell 48: Upper	1	1	1	0	0	0	0	0	0	0	0	0	0	0	0	0	1	1	1	1	1	1	1	1	1	1	1	1	1	0	0	0	0	0	0	0	0	0	0	0
Cell 48: Lower	1	1	1	1	1	1	1	1	1	1	1	0	0	0	1	1	1	1	1	1	1	1	1	0	0	0	1	1	1	1	1	1	1	1	1	0	0	0	0	0
Cell 49: Upper	1	1	1	1	1	1	1	0	0	0	0	0	0	0	0	0	1	1	1	1	1	1	1	1	1	1	1	1	0	0	0	0	0	0	0	0	0	1	1	1
Cell 49: Lower	0	0	0	1	1	1	1	1	1	1	1	1	0	0	0	0	0	0	0	0	0	0	0	0	0	0	0	0	0	0	1	1	1	1	1	1	1	1	1	0
Cell 50: Upper	0	0	0	0	0	1	1	1	1	1	0	1	1	1	1	1	1	1	1	0	0	0	0	0	0	0	0	0	1	1	1	1	1	1	1	1	0	0	0	0
Cell 50: Lower	0	0	0	0	0	0	0	0	0	0	0	0	0	0	0	0	0	0	0	0	0	0	0	0	0	0	0	0	0	0	0	0	0	0	0	0	0	0	0	0
Mean:	0.32	0.38	0.46	0.55	0.58	0.53	0.56	0.61	0.56	0.51	0.48	0.51	0.55	0.56	0.6	0.61	0.67	0.65	0.68	0.63	0.59	0.59	0.58	0.55	0.56	0.55	0.58	0.61	0.62	0.62	0.62	0.58	0.58	0.57	0.54	0.51	0.51	0.47	0.46	0.34
Wilson Score:	0.326659	0.384439	0.46148	0.54815	0.57704	0.52889	0.55778	0.605931	0.55778	0.50963	0.48074	0.50963	0.54815	0.55778	0.596301	0.605931	0.663711	0.644451	0.673341	0.625191	0.58667	0.58667	0.57704	0.54815	0.55778	0.54815	0.57704	0.605931	0.615561	0.615561	0.615561	0.57704	0.57704	0.56741	0.53852	0.50963	0.50963	0.47111	0.46148	0.345919
Wilson Score Interval:	0.089969	0.0934649	0.0958734	0.095706	0.0949773	0.0960033	0.095501	0.0939022	0.095501	0.0961516	0.0960961	0.0961516	0.095706	0.095501	0.0942997	0.0939022	0.0906593	0.0919082	0.089969	0.0929872	0.094658	0.094658	0.0949773	0.095706	0.095501	0.095706	0.0949773	0.0939022	0.0934649	0.0934649	0.0934649	0.0949773	0.0949773	0.0952582	0.0958734	0.0961516	0.0961516	0.0960033	0.0958734	0.0913054
Exogenous Assembly
Normalized Distance from Stalk Pole:	0	0.025641	0.0512821	0.0769231	0.102564	0.128205	0.153846	0.179487	0.205128	0.230769	0.25641	0.282051	0.307692	0.333333	0.358974	0.384615	0.410256	0.435897	0.461538	0.487179	0.512821	0.538462	0.564103	0.589744	0.615385	0.641026	0.666667	0.692308	0.717949	0.74359	0.769231	0.794872	0.820513	0.846154	0.871795	0.897436	0.923077	0.948718	0.974359	1
Cell 1: Upper	0	0	0	0	0	0	0	0	0	0	0	0	0	0	0	0	0	0	0	0	0	0	0	1	1	1	0	0	0	1	1	0	0	0	0	0	0	0	0	0
Cell 1: Lower	0	0	0	1	1	0	0	0	0	0	0	0	0	1	1	1	0	0	0	0	0	0	0	0	0	0	0	0	0	0	0	0	0	0	0	0	0	0	0	1
Cell 2: Upper	0	0	0	0	0	0	0	0	1	0	0	0	0	0	0	0	0	0	1	1	1	0	0	0	0	1	0	0	0	0	0	0	0	0	0	1	1	1	0	0
Cell 2: Lower	0	0	0	0	0	0	0	1	1	1	0	0	0	0	0	0	0	0	0	0	0	0	1	1	0	0	0	0	1	1	1	1	0	0	0	0	0	0	0	0
Cell 3: Upper	1	1	1	1	1	0	0	0	0	0	0	0	0	0	0	0	0	0	0	0	0	0	0	0	0	0	1	1	1	1	0	0	0	0	0	0	0	0	0	0
Cell 3: Lower	0	0	0	0	0	0	0	0	0	0	0	0	0	0	0	0	0	0	0	0	0	0	0	0	0	0	0	0	0	0	0	0	0	0	0	0	0	0	0	0
Cell 4: Upper	0	0	0	0	0	0	0	0	0	0	0	0	0	0	0	0	0	0	0	1	1	1	1	0	0	0	0	0	0	0	0	0	0	0	0	0	0	1	1	1
Cell 4: Lower	0	0	0	1	1	1	1	0	0	0	0	0	0	0	1	1	0	0	0	0	1	1	1	1	1	1	0	0	0	0	0	0	0	0	0	0	0	0	0	0
Cell 5: Upper	0	0	0	0	0	0	0	0	0	0	0	0	0	0	0	0	0	0	0	0	0	0	0	0	0	0	0	0	0	0	0	0	0	0	0	0	0	0	0	0
Cell 5: Lower	0	0	0	0	0	0	0	0	0	0	0	0	0	1	1	1	1	0	0	0	0	1	1	1	0	0	0	0	0	0	0	0	0	0	0	0	0	0	1	1
Cell 6: Upper	0	0	0	0	0	0	1	1	1	1	0	0	1	1	1	1	1	0	0	0	0	0	0	0	0	0	0	0	0	0	0	0	0	0	0	0	0	1	1	0
Cell 6: Lower	0	0	1	1	1	0	0	0	0	0	0	0	0	0	0	0	0	0	0	0	1	1	1	1	1	1	0	0	0	0	0	0	0	0	0	0	0	0	0	0
Cell 7: Upper	0	1	1	1	0	0	0	0	0	0	0	0	0	0	0	0	0	0	0	0	0	0	0	0	0	0	0	0	0	1	1	1	0	0	0	0	0	1	1	1
Cell 7: Lower	1	1	1	1	0	1	1	0	0	0	0	0	0	0	0	0	0	0	0	0	0	0	0	0	0	0	0	0	0	0	0	0	0	0	0	0	0	0	0	0
Cell 8: Upper	1	1	1	0	0	0	0	0	0	0	0	0	0	0	0	1	1	1	1	0	0	0	0	0	0	0	0	0	0	0	0	0	0	0	0	0	0	1	1	1
Cell 8: Lower	0	0	0	0	0	0	0	0	0	0	0	0	0	0	0	0	0	0	0	0	0	0	0	0	0	0	0	0	0	0	0	0	0	0	1	1	1	0	0	0
Cell 9: Upper	0	0	1	1	0	0	0	0	0	0	0	0	0	0	0	0	0	0	0	0	0	0	0	0	0	0	0	0	0	0	1	1	1	0	0	0	0	0	1	1
Cell 9: Lower	0	0	1	1	0	0	0	0	0	0	0	0	0	0	0	0	0	0	0	0	0	0	0	0	0	1	1	0	0	0	0	0	0	0	0	0	0	0	0	0
Cell 10: Upper	1	1	0	0	0	0	0	0	0	0	0	1	1	1	0	0	0	0	0	1	1	1	0	0	0	0	0	0	0	0	0	0	0	0	0	0	0	0	0	0
Cell 10: Lower	0	0	0	0	0	0	0	0	0	0	0	0	0	0	0	0	0	0	0	0	0	0	0	0	0	0	0	0	0	0	0	0	0	1	1	1	0	0	0	0
Cell 11: Upper	0	0	0	0	0	0	0	0	1	1	0	1	1	1	1	1	0	0	0	0	0	0	0	0	0	1	1	1	1	1	0	0	0	0	0	0	0	0	0	0
Cell 11: Lower	0	0	0	0	0	0	0	0	1	1	1	0	0	0	0	0	0	0	0	0	0	0	0	0	0	0	0	0	0	0	0	0	0	0	0	0	0	0	1	1
Cell 12: Upper	0	0	0	0	0	1	1	1	1	0	1	1	1	1	0	0	0	0	1	1	1	0	0	0	0	0	0	0	0	0	0	0	1	1	1	0	0	0	0	0
Cell 12: Lower	0	0	0	0	0	0	0	0	0	0	0	0	0	0	0	0	0	0	0	0	0	0	0	0	0	0	0	0	0	0	0	0	0	0	0	0	0	0	0	0
Cell 13: Upper	0	0	0	0	1	1	1	0	0	0	0	0	0	0	0	0	0	0	0	0	0	0	0	0	0	0	0	0	0	0	0	0	0	0	0	0	0	0	0	0
Cell 13: Lower	0	0	0	0	0	0	0	0	0	0	0	0	0	0	0	0	0	0	0	0	0	0	0	0	0	0	0	0	0	1	1	1	1	1	1	1	1	0	0	0
Cell 14: Upper	0	0	0	0	0	0	0	0	0	0	0	0	0	0	0	0	0	0	0	0	0	0	0	0	0	0	0	0	0	0	0	0	0	0	0	0	0	0	0	0
Cell 14: Lower	0	0	0	0	0	0	0	0	0	0	0	0	0	0	0	0	0	0	0	0	0	0	0	0	0	0	0	0	0	0	0	0	0	0	0	0	0	0	0	0
Cell 15: Upper	0	0	0	0	0	0	0	0	0	0	1	1	0	0	0	0	0	0	0	0	0	0	0	0	0	0	0	0	0	0	0	0	0	0	0	0	0	0	0	0
Cell 15: Lower	0	0	0	0	0	0	0	0	0	0	0	0	0	0	0	0	0	0	0	0	0	0	0	0	0	0	0	0	0	0	0	0	0	0	0	1	1	1	0	0
Cell 16: Upper	0	0	0	0	0	0	0	0	0	0	0	0	0	0	0	0	0	0	0	0	0	0	0	0	0	0	0	0	0	0	0	0	0	0	1	1	0	0	0	0
Cell 16: Lower	1	1	0	0	0	0	0	1	0	0	0	0	0	0	0	0	0	0	0	0	0	0	0	0	0	0	0	0	0	0	0	0	0	0	0	0	0	0	1	1
Cell 17: Upper	0	0	0	0	0	1	1	0	0	0	0	0	0	0	0	1	0	0	0	0	0	0	0	0	0	0	0	0	0	0	0	0	0	0	0	0	0	1	1	1
Cell 17: Lower	0	0	0	0	0	0	0	0	0	0	0	0	0	0	0	0	0	0	0	0	0	0	0	0	0	0	0	0	0	0	0	1	1	1	1	1	0	0	1	1
Cell 18: Upper	1	0	0	0	0	0	0	0	0	0	0	0	0	0	0	1	1	1	1	1	0	0	0	0	0	0	0	0	0	0	0	0	0	0	0	0	0	0	0	0
Cell 18: Lower	0	0	0	0	0	0	0	0	1	1	1	1	1	0	0	0	0	0	0	0	0	0	0	0	0	0	0	0	0	0	0	0	0	0	0	0	0	0	0	0
Cell 19: Upper	0	0	0	1	1	0	0	0	0	0	0	0	0	0	0	1	1	1	1	1	0	1	1	0	0	0	0	0	0	0	0	0	0	0	0	0	0	0	0	1
Cell 19: Lower	1	1	1	0	0	0	0	0	0	0	0	0	0	0	0	0	0	0	0	0	0	0	0	0	0	0	0	1	1	1	1	0	0	0	0	0	0	0	0	0
Cell 20: Upper	1	1	0	0	0	0	1	1	0	0	0	0	0	0	0	0	0	1	1	1	0	0	1	0	0	0	0	0	0	0	0	0	0	0	0	0	1	1	1	1
Cell 20: Lower	0	0	0	0	0	0	0	0	0	0	0	0	1	1	1	0	0	0	0	0	0	0	0	0	0	0	0	0	0	0	0	0	0	0	0	0	0	0	0	0
Cell 21: Upper	0	0	0	0	0	0	0	1	1	1	0	0	0	0	0	0	0	0	0	0	0	0	0	0	0	0	0	0	0	0	0	0	0	0	0	0	0	0	1	1
Cell 21: Lower	0	0	0	0	0	0	0	0	0	0	0	0	0	0	0	0	0	0	0	0	0	0	0	0	0	0	0	0	0	0	0	0	0	0	0	0	0	0	0	0
Cell 22: Upper	0	0	0	0	0	0	0	0	0	0	0	0	0	0	0	0	0	0	0	1	1	1	0	0	0	0	0	0	0	0	0	0	0	0	1	1	1	1	1	0
Cell 22: Lower	0	0	0	0	0	0	0	0	0	0	0	0	0	0	0	0	0	0	0	0	0	0	0	0	0	0	0	0	0	0	0	0	0	1	1	1	0	0	0	0
Cell 23: Upper	0	0	0	0	0	0	0	0	0	0	0	0	0	0	0	0	0	0	0	0	0	0	0	0	0	0	0	0	0	0	0	1	0	0	0	0	1	1	1	0
Cell 23: Lower	0	0	0	0	0	0	0	0	0	0	0	0	0	0	1	1	1	0	0	1	1	1	0	0	0	0	0	0	0	0	0	0	0	0	0	0	0	0	0	0
Cell 24: Upper	0	0	0	0	0	0	0	0	0	0	0	0	0	0	1	1	1	1	1	1	1	0	0	0	0	0	0	0	0	0	0	0	0	1	1	1	1	0	0	0
Cell 24: Lower	0	0	0	0	0	0	0	0	0	0	0	0	0	0	0	0	0	0	0	0	1	1	1	1	1	0	0	0	0	0	0	0	0	0	0	0	0	0	0	0
Cell 25: Upper	0	0	0	0	0	1	1	0	0	0	0	0	0	0	0	1	1	1	1	1	1	0	0	0	0	0	0	0	0	0	0	0	0	0	0	0	0	0	0	0
Cell 25: Lower	0	0	0	0	0	1	1	0	0	0	0	0	0	0	0	0	0	1	1	1	1	1	0	0	0	0	0	0	0	0	0	0	0	0	0	0	0	0	0	0
Cell 26: Upper	0	0	1	1	1	1	1	0	0	0	0	0	0	0	0	0	0	0	0	0	0	0	0	0	0	0	0	0	0	0	0	0	0	1	1	0	0	0	0	0
Cell 26: Lower	0	0	0	0	0	0	0	0	0	0	0	0	0	0	0	0	0	1	0	1	1	1	0	0	0	0	0	0	0	0	0	0	0	0	0	0	0	0	0	0
Cell 27: Upper	1	0	0	0	0	0	0	0	0	0	0	0	0	0	0	0	0	0	0	0	0	0	0	0	0	0	0	0	0	0	0	0	0	0	0	0	0	0	0	0
Cell 27: Lower	1	0	0	0	0	0	0	0	0	0	0	0	0	0	0	0	0	0	0	0	0	0	0	0	0	0	0	0	0	0	0	0	0	1	1	1	1	1	1	0
Cell 28: Upper	0	0	0	0	0	0	0	0	0	0	0	0	0	0	0	0	0	0	0	0	0	0	0	0	0	0	0	0	0	0	0	0	0	0	0	0	0	0	0	0
Cell 28: Lower	0	0	0	0	0	0	0	0	0	0	0	0	0	0	0	0	0	0	0	0	0	0	0	0	0	0	0	0	0	0	0	0	0	0	0	0	0	0	0	0
Cell 29: Upper	0	0	0	0	0	0	0	0	0	0	0	0	0	0	0	0	0	0	0	0	0	0	0	0	0	0	0	0	0	0	0	0	0	0	0	0	0	0	0	0
Cell 29: Lower	0	0	0	0	0	0	0	0	0	0	0	0	0	0	0	0	0	0	0	0	0	0	0	0	0	0	0	0	1	1	1	0	0	0	0	1	1	0	0	1
Cell 30: Upper	0	0	0	0	0	0	0	0	0	0	0	0	0	0	0	0	0	0	0	0	0	0	0	0	0	0	0	0	0	0	0	0	0	0	0	0	0	0	0	0
Cell 30: Lower	0	0	1	1	1	0	0	0	0	0	0	0	0	0	0	0	0	0	0	0	0	0	0	0	0	0	0	0	0	0	0	0	0	1	1	1	1	0	0	0
Cell 31: Upper	1	1	0	0	0	0	0	0	0	0	0	0	0	0	0	0	0	0	0	0	0	0	0	0	0	0	0	0	0	0	0	0	0	0	0	0	0	0	0	0
Cell 31: Lower	1	1	0	0	0	0	0	0	0	0	0	0	0	0	0	0	0	0	0	0	0	0	0	0	0	0	0	1	1	1	1	0	0	0	0	0	0	0	0	0
Cell 32: Upper	0	0	0	0	0	0	0	0	0	0	0	0	0	0	0	0	0	0	0	0	0	0	0	0	0	0	0	0	0	0	0	0	0	0	0	0	0	0	0	0
Cell 32: Lower	0	0	0	0	0	0	0	0	0	0	0	0	0	0	0	0	0	0	0	0	0	0	0	0	0	0	0	0	0	0	0	0	0	0	0	0	0	1	1	0
Cell 33: Upper	0	0	0	0	0	0	0	0	0	0	0	0	0	0	0	0	0	0	0	0	1	1	1	0	0	0	0	0	0	0	0	0	0	0	1	1	1	0	0	0
Cell 33: Lower	0	0	0	0	0	0	0	0	0	0	1	1	1	0	0	0	0	0	0	0	0	0	0	0	0	0	0	0	0	0	0	0	0	0	0	0	1	1	1	1
Cell 34: Upper	0	0	0	0	0	0	0	0	0	1	1	0	0	0	0	0	0	0	0	0	0	0	0	0	0	0	0	1	1	1	1	1	1	0	0	0	0	0	0	0
Cell 34: Lower	0	0	0	0	0	0	0	0	0	0	0	0	0	0	0	0	0	0	0	0	0	0	0	0	1	1	1	1	0	0	0	0	0	0	0	0	0	0	0	0
Cell 35: Upper	0	1	1	1	0	0	0	0	0	0	0	0	0	0	0	0	0	0	0	0	0	0	0	0	0	0	0	0	0	0	0	0	0	0	0	0	0	0	1	1
Cell 35: Lower	0	1	1	0	0	0	0	0	0	0	0	0	0	1	1	0	0	0	0	0	0	0	0	0	0	0	0	0	0	0	0	0	0	0	0	0	0	0	0	0
Cell 36: Upper	0	0	0	0	0	0	0	0	1	1	1	0	0	0	0	0	0	0	0	0	0	0	0	0	0	0	0	0	0	0	1	1	1	0	0	0	0	0	0	0
Cell 36: Lower	0	0	1	1	1	1	0	0	0	0	0	0	0	0	0	0	1	1	0	0	0	1	1	1	0	0	0	0	0	0	0	0	0	1	1	1	1	0	0	0
Cell 37: Upper	0	0	0	0	0	0	0	0	0	0	0	0	0	0	0	0	0	0	0	0	0	0	0	0	0	0	0	0	0	0	0	0	0	0	0	0	0	0	0	0
Cell 37: Lower	0	0	0	0	0	0	0	0	0	0	0	1	1	1	0	0	0	1	1	1	0	0	0	0	0	0	0	0	0	0	0	0	0	0	0	0	1	1	1	1
Cell 38: Upper	0	0	0	0	0	0	0	0	0	1	1	0	0	0	0	0	0	0	0	0	1	1	0	0	0	0	1	1	1	0	0	0	0	0	0	0	0	0	0	0
Cell 38: Lower	0	0	0	0	0	0	0	0	0	0	0	0	0	0	0	0	0	0	0	0	0	0	0	0	0	0	0	0	0	0	0	0	0	0	1	1	1	0	0	0
Cell 39: Upper	0	0	0	0	0	0	0	1	1	1	1	1	0	0	0	0	0	0	0	0	0	0	0	0	0	0	0	0	0	0	0	1	1	0	0	0	0	0	0	1
Cell 39: Lower	0	0	0	0	0	0	0	0	0	0	0	0	0	0	0	0	0	0	0	0	0	0	0	0	0	0	0	0	0	0	0	0	0	1	1	1	1	0	0	1
Cell 40: Upper	1	1	0	0	0	0	0	0	0	0	0	0	0	0	0	0	0	0	0	0	0	0	0	0	0	0	0	0	0	0	0	0	0	0	0	0	0	0	0	0
Cell 40: Lower	0	0	0	0	0	0	0	0	0	0	0	0	0	0	0	0	0	0	0	0	0	0	0	0	0	0	0	0	0	0	0	0	0	0	1	1	1	1	1	1
Cell 41: Upper	0	0	0	0	0	0	0	0	0	1	1	1	1	0	0	0	0	0	0	0	0	0	0	0	0	0	0	0	0	0	0	0	0	0	0	0	0	0	1	1
Cell 41: Lower	0	0	0	0	0	0	0	0	0	0	0	0	0	0	0	0	0	0	0	0	0	0	0	0	0	0	0	0	0	0	0	0	0	0	0	0	0	0	0	0
Cell 42: Upper	0	0	0	0	0	0	1	1	1	1	1	1	0	0	0	0	0	0	0	0	0	0	0	0	0	0	0	0	0	0	0	0	0	0	0	0	0	0	0	0
Cell 42: Lower	1	1	1	0	0	0	0	0	0	0	0	0	1	1	1	1	1	1	1	1	0	0	0	0	0	0	0	1	0	0	0	0	0	0	0	0	0	0	0	0
Cell 43: Upper	0	0	0	0	0	1	1	1	1	0	0	0	0	0	0	0	0	0	0	0	0	0	0	0	0	0	0	0	0	0	0	0	0	0	0	0	1	1	1	0
Cell 43: Lower	1	0	0	0	0	0	0	1	1	0	0	0	0	0	0	0	0	0	0	0	0	0	0	0	0	0	1	1	1	0	1	1	1	0	0	0	0	0	0	0
Cell 44: Upper	0	0	0	0	0	0	1	1	1	1	1	0	0	0	0	0	1	1	1	1	0	0	0	0	0	0	0	0	0	0	0	0	0	0	0	0	0	0	0	0
Cell 44: Lower	0	0	0	0	0	0	0	0	0	0	0	0	0	0	0	0	0	0	0	0	0	0	0	0	0	0	0	0	0	0	0	0	0	0	0	0	0	1	1	1
Cell 45: Upper	0	1	1	1	1	1	1	0	0	0	0	0	0	0	0	1	1	1	0	0	0	0	0	0	0	0	0	0	0	0	1	1	1	0	0	0	0	0	0	0
Cell 45: Lower	0	0	0	0	0	0	0	0	0	0	0	0	0	0	0	0	0	0	0	0	0	0	0	0	0	0	0	0	0	0	0	0	0	0	0	0	0	1	1	1
Cell 46: Upper	1	1	1	1	0	0	0	0	0	0	0	0	0	0	0	0	0	0	0	0	0	0	0	0	0	0	0	0	0	0	0	0	0	0	0	0	0	0	0	1
Cell 46: Lower	0	0	0	0	0	0	0	0	0	0	0	0	0	0	0	0	0	0	1	1	0	0	0	0	0	0	0	0	0	0	0	0	0	0	0	0	0	0	1	1
Cell 47: Upper	0	1	1	1	1	1	0	0	0	0	0	0	0	0	0	0	0	0	0	0	0	0	1	1	1	1	0	0	0	0	0	0	0	0	0	0	0	0	0	0
Cell 47: Lower	0	0	0	0	0	0	0	1	1	1	0	0	0	0	0	0	0	0	1	1	0	0	0	0	0	0	0	0	0	0	0	1	1	1	1	1	0	0	0	0
Cell 48: Upper	1	0	0	0	0	0	0	0	0	0	0	0	0	0	0	0	0	0	0	0	0	0	0	0	0	0	0	0	0	0	0	0	0	0	0	0	0	0	0	0
Cell 48: Lower	0	0	0	0	0	0	0	0	0	0	0	0	0	0	0	0	0	0	0	0	0	0	0	0	0	0	0	0	0	0	0	0	0	1	1	1	1	0	0	0
Cell 49: Upper	0	0	0	0	0	0	0	0	0	0	0	0	0	0	0	0	0	0	0	0	0	0	0	0	0	0	0	0	0	0	0	0	0	0	0	0	0	0	0	0
Cell 49: Lower	0	0	0	0	0	0	0	0	0	0	0	0	0	0	0	0	0	0	0	1	1	1	1	1	0	0	0	0	0	0	0	0	0	0	0	0	0	0	0	0
Cell 50: Upper	0	0	0	0	0	0	0	0	0	0	0	0	0	0	0	0	0	0	0	0	0	0	0	0	0	0	0	0	0	0	0	0	0	0	0	0	0	0	0	0
Cell 50: Lower	0	0	0	0	1	1	1	1	1	1	1	1	0	0	0	0	0	0	0	0	0	0	0	0	0	0	0	0	0	0	0	0	0	0	0	0	0	0	0	0
Cell 51: Upper	1	1	0	0	0	0	1	1	1	0	0	0	0	0	0	0	0	0	0	0	0	0	0	0	0	0	0	0	0	0	0	0	0	0	0	0	0	0	0	1
Cell 51: Lower	0	0	0	0	0	0	1	1	1	0	0	0	0	0	0	0	0	0	0	0	0	0	0	0	0	0	0	0	0	0	0	0	0	0	0	0	0	0	0	0
Cell 52: Upper	0	0	0	0	0	0	0	0	0	0	1	1	0	0	0	0	0	0	0	0	0	0	0	0	0	0	0	0	0	0	0	0	0	0	0	0	0	0	0	0
Cell 52: Lower	0	0	0	0	0	0	1	1	0	0	0	0	0	0	0	0	0	0	1	1	0	0	0	1	1	1	0	0	0	0	0	0	0	1	1	1	0	0	0	0
Cell 53: Upper	0	0	0	0	0	1	1	1	1	1	1	0	0	0	0	0	0	0	0	0	0	0	0	0	0	0	0	0	0	0	0	0	1	1	1	1	0	0	0	0
Cell 53: Lower	1	1	1	1	0	0	0	0	0	0	0	0	0	0	0	0	0	0	0	0	0	0	0	0	0	0	0	0	0	0	0	0	0	0	0	0	0	0	0	0
Cell 54: Upper	0	0	0	0	0	0	0	0	0	0	0	0	0	0	0	0	0	0	0	0	0	0	0	0	0	0	0	0	0	0	0	0	0	0	0	0	0	0	0	0
Cell 54: Lower	0	0	0	0	0	0	0	0	0	0	0	0	1	1	1	1	1	1	1	0	0	0	0	0	0	0	0	0	0	0	0	0	0	0	0	0	0	0	0	0
Cell 55: Upper	0	0	0	1	1	1	1	1	1	1	1	0	0	0	0	0	0	0	0	0	0	0	0	0	0	0	0	0	0	0	0	0	0	0	0	0	0	0	0	0
Cell 55: Lower	0	0	0	0	0	0	0	0	0	0	0	0	0	0	0	0	0	0	0	0	0	0	0	0	1	1	1	1	1	0	0	0	0	0	0	0	0	0	0	0
Cell 56: Upper	0	0	0	0	1	1	0	1	1	0	0	0	0	0	0	0	0	0	0	0	0	0	0	0	0	0	0	0	0	0	0	0	0	0	1	1	1	1	0	0
Cell 56: Lower	0	0	1	1	0	0	0	0	0	0	1	1	0	0	0	0	0	0	0	0	0	0	0	0	0	0	0	0	0	0	0	0	0	1	1	1	0	0	0	0
Cell 57: Upper	0	0	0	1	0	1	1	1	1	1	1	1	0	0	0	0	0	0	0	0	0	0	0	0	0	0	0	0	0	1	1	1	1	1	0	0	0	0	0	0
Cell 57: Lower	0	0	0	0	1	1	1	1	1	1	0	0	0	0	0	0	0	0	0	0	0	0	0	0	1	1	1	1	0	0	0	0	0	0	1	1	1	1	1	1
Cell 58: Upper	0	0	0	0	0	0	1	1	1	1	1	0	0	0	0	0	0	0	0	0	0	0	0	0	0	0	0	0	0	0	0	0	0	0	0	1	1	1	0	0
Cell 58: Lower	1	0	0	0	0	0	0	0	0	0	0	0	0	0	0	0	0	0	0	0	0	0	0	0	0	0	0	0	0	0	0	0	0	0	0	0	0	0	0	0
Cell 59: Upper	0	0	0	0	0	0	0	0	0	0	0	0	0	0	0	0	0	0	0	0	0	0	0	0	0	0	0	0	0	0	0	0	0	0	0	0	0	0	0	0
Cell 59: Lower	0	0	0	0	0	0	0	1	1	0	0	0	0	0	0	0	0	0	0	0	0	0	0	0	0	0	0	0	0	0	0	0	0	0	0	0	0	0	0	0
Cell 60: Upper	1	1	1	1	1	1	1	1	1	0	0	0	0	0	0	0	0	0	0	0	0	0	0	0	0	0	0	0	0	0	0	0	0	0	0	0	0	0	0	0
Cell 60: Lower	0	0	0	0	0	0	0	0	0	0	0	0	0	0	0	0	0	0	0	0	0	0	0	0	0	0	0	0	0	0	0	0	0	0	0	0	0	0	0	0
Cell 61: Upper	0	0	0	0	0	0	0	0	0	0	0	0	0	0	0	0	1	1	1	1	0	0	0	0	0	0	0	0	0	0	0	0	0	1	1	1	1	0	0	0
Cell 61: Lower	0	0	0	0	0	0	0	0	0	1	1	1	1	1	1	0	0	0	0	0	0	0	0	0	0	0	0	0	0	0	0	1	1	1	1	0	0	0	0	0
Cell 62: Upper	0	0	0	0	0	0	0	0	1	1	1	1	1	1	1	1	0	0	0	0	0	0	0	0	0	0	0	0	0	0	0	0	0	0	0	0	0	0	0	0
Cell 62: Lower	0	0	0	0	0	1	1	1	1	0	0	0	0	0	0	0	0	0	0	0	0	0	0	0	0	0	0	0	0	0	0	0	0	0	0	0	0	0	0	0
Cell 63: Upper	1	1	1	0	0	0	0	0	0	0	1	0	0	0	0	0	0	0	0	0	0	0	0	0	0	0	1	1	1	0	0	0	0	0	1	1	0	0	0	0
Cell 63: Lower	0	0	0	0	0	0	0	0	0	0	0	0	0	0	0	0	0	0	0	0	0	0	0	0	0	0	0	0	0	0	0	0	0	0	1	1	1	1	0	0
Cell 64: Upper	1	0	0	0	0	0	0	0	0	0	0	0	0	0	0	0	0	0	0	0	0	0	0	0	0	0	0	0	1	1	0	0	0	0	0	0	0	0	0	0
Cell 64: Lower	0	0	0	0	0	0	0	0	0	1	1	1	1	0	0	0	0	0	0	0	0	0	0	0	0	0	0	0	0	0	0	0	0	0	0	0	0	0	0	1
Cell 65: Upper	0	0	0	0	0	0	0	0	0	0	0	0	0	0	0	0	0	0	0	0	0	0	0	0	0	0	0	0	0	0	0	0	0	0	0	0	0	0	0	1
Cell 65: Lower	0	0	0	0	0	0	0	0	0	1	1	1	0	0	0	0	0	1	1	1	0	0	0	0	0	0	0	0	0	0	0	0	0	0	0	0	0	0	0	0
Mean:	0.176923	0.161538	0.161538	0.161538	0.123077	0.153846	0.192308	0.192308	0.215385	0.184615	0.184615	0.138462	0.107692	0.1	0.1	0.123077	0.107692	0.123077	0.138462	0.169231	0.123077	0.115385	0.0923077	0.0769231	0.0692308	0.0846154	0.0692308	0.0923077	0.0923077	0.0923077	0.1	0.107692	0.1	0.146154	0.215385	0.223077	0.192308	0.169231	0.2	0.223077
Wilson Score:	0.186196	0.171253	0.171253	0.171253	0.133896	0.163782	0.201139	0.201139	0.223554	0.193668	0.193668	0.148839	0.118953	0.111481	0.111481	0.133896	0.118953	0.133896	0.148839	0.178725	0.133896	0.126424	0.10401	0.0890665	0.081595	0.096538	0.081595	0.10401	0.10401	0.10401	0.111481	0.118953	0.111481	0.15631	0.223554	0.231025	0.201139	0.178725	0.208611	0.231025
Wilson Score Interval:	0.0653123	0.0631028	0.0631028	0.0631028	0.0567	0.0619286	0.0673516	0.0673516	0.0701235	0.0663522	0.0663522	0.0594274	0.0537118	0.0521061	0.0521061	0.0567	0.0537118	0.0567	0.0594274	0.0642299	0.0567	0.055241	0.0504166	0.0467495	0.0447483	0.0486346	0.0447483	0.0504166	0.0504166	0.0504166	0.0521061	0.0537118	0.0521061	0.0607044	0.0701235	0.0709769	0.0673516	0.0642299	0.0683122	0.0709769

## Sheet: Fig 3k
Number of S-layer Puncta/Cell
Image File	0	1	2	3	4	5	6	7	8	9	10	11	Total Cells	# Spots/Cell	STD	SEM
deltaRsaA_0.5nMCysSmitSR_0.35Ef_OD2_2	22	1	0	0	0	0	0	0	0	0	0
deltaRsaA_0.5nMCysSmitSR_0.35Ef_OD2_6	18	2	0	0	0	0	0	0	0	0	0
deltaRsaA_0.5nMCysSmitSR_0.35Ef_OD2_9	19	3	0	0	0	0	0	0	0	0	0
deltaRsaA_0.5nMCysSmitSR_0.35Ef_OD2_13	24	3	0	0	0	0	0	0	0	0	0
deltaRsaA_0.5nMCysSmitSR_0.35Ef_OD2_17	12	1	0	0	0	0	0	0	0	0	0
Total:	95	10	0	0	0	0	0	0	0	0	0		105	0.0952381	0.294951	0.0287843
Fraction:	0.904762	0.0952381	0	0	0	0	0	0	0	0	0
deltaRsaA_1nMCysSmitSR_0.35Ef_OD2_19	12	7	0	0	0	0	0	0	0	0	0
deltaRsaA_1nMCysSmitSR_0.35Ef_OD2_21	15	4	0	0	0	0	0	0	0	0	0
deltaRsaA_1nMCysSmitSR_0.35Ef_OD2_24	10	2	0	0	0	0	0	0	0	0	0
deltaRsaA_1nMCysSmitSR_0.35Ef_OD2_27	12	0	0	0	0	0	0	0	0	0	0
deltaRsaA_1nMCysSmitSR_0.35Ef_OD2_31	8	3	0	0	0	0	0	0	0	0	0
deltaRsaA_1nMCysSmitSR_0.35Ef_OD2_34	15	1	0	0	0	0	0	0	0	0	0
deltaRsaA_1nMCysSmitSR_0.35Ef_OD2_38	25	4	0	0	0	0	0	0	0	0	0
Total:	97	21	0	0	0	0	0	0	0	0	0		118	0.177966	0.384115	0.0353607
Fraction:	0.822034	0.177966	0	0	0	0	0	0	0	0	0
deltaRsaA_2nMCysSmitSR_0.35Ef_OD2_4	0	9	8	1	0	0	0	0	0	0	0
deltaRsaA_2nMCysSmitSR_0.35Ef_OD2_8	1	10	6	0	0	0	0	0	0	0	0
deltaRsaA_2nMCysSmitSR_0.35Ef_OD2_16	1	4	6	1	0	0	0	0	0	0	0
deltaRsaA_2nMCysSmitSR_0.35Ef_OD2_19	3	1	8	2	0	0	0	0	0	0	0
deltaRsaA_2nMCysSmitSR_0.35Ef_OD2_22	1	4	5	1	1	0	0	0	0	0	0
deltaRsaA_2nMCysSmitSR_0.35Ef_OD2_25	3	7	6	0	2	0	0	0	0	0	0
deltaRsaA_2nMCysSmitSR_0.35Ef_OD2_28	2	5	7	2	0	0	0	0	0	0	0
Total:	11	40	46	7	3	0	0	0	0	0	0		107	1.54206	0.871784	0.0842785
Fraction:	0.102804	0.373832	0.429907	0.0654206	0.0280374	0	0	0	0	0	0
deltaRsaA_3nMCysSmitSR_0.35Ef_OD2_50	5	10	18	3	1	0	0	0	0	0	0
deltaRsaA_3nMCysSmitSR_0.35Ef_OD2_61	1	6	7	1	0	0	0	0	0	0	0
deltaRsaA_3nMCysSmitSR_0.35Ef_OD2_64	3	8	5	2	2	0	0	0	0	0	0
deltaRsaA_3nMCysSmitSR_0.35Ef_OD2_68	0	7	6	1	0	0	0	0	0	0	0
deltaRsaA_3nMCysSmitSR_0.35Ef_OD2_72	0	3	8	1	0	0	0	0	0	0	0
deltaRsaA_3nMCysSmitSR_0.35Ef_OD2_86	0	1	2	2	2	0	0	0	0	0	0
Total:	9	35	46	10	5	0	0	0	0	0	0		105	1.68571	0.933503	0.0911006
Fraction:	0.0857143	0.333333	0.438095	0.0952381	0.047619	0	0	0	0	0	0
deltaRsaA_4nMCysSmitSR_0.35Ef_OD2_3	0	5	4	4	4	2	1	0	0	0	0
deltaRsaA_4nMCysSmitSR_0.35Ef_OD2_8	1	4	15	8	2	0	0	0	0	0	0
deltaRsaA_4nMCysSmitSR_0.35Ef_OD2_12	1	7	10	9	6	0	0	0	0	0	0
deltaRsaA_4nMCysSmitSR_0.35Ef_OD2_19	0	4	9	9	3	0	0	0	0	0	0
Total:	2	20	38	30	15	2	1	0	0	0	0		108	2.42593	1.11241	0.107042
Fraction:	0.0185185	0.185185	0.351852	0.277778	0.138889	0.0185185	0.00925926	0	0	0	0
deltaRsaA_5nMCysSmitSR_0.35Ef_OD1.5_3	0	2	2	6	3	1	0	0	0	0	0
deltaRsaA_5nMCysSmitSR_0.35Ef_OD1.5_6	0	3	3	8	0	3	0	0	1	0	0
deltaRsaA_5nMCysSmitSR_0.35Ef_OD1.5_10	0	1	3	6	5	5	0	0	0	0	0
deltaRsaA_5nMCysSmitSR_0.35Ef_OD1.5_14	0	2	2	3	8	3	1	0	1	0	0
deltaRsaA_5nMCysSmitSR_0.35Ef_OD1.5_19	0	2	6	6	5	3	0	0	0	0	0
deltaRsaA_5nMCysSmitSR_0.35Ef_OD1.5_22	0	0	6	4	2	1	1	0	0	0	0
Total:	0	10	22	33	23	16	2	0	2	0	0		108	3.26852	1.39831	0.134552
Fraction:	0	0.0925926	0.203704	0.305556	0.212963	0.148148	0.0185185	0	0.0185185	0	0
deltaRsaA_6nMCysSmitSR_0.35Ef_OD1.5_62	0	2	5	11	5	3	1	0	0	0	0
deltaRsaA_6nMCysSmitSR_0.35Ef_OD1.5_66	1	0	3	7	10	1	1	1	0	0	0
deltaRsaA_6nMCysSmitSR_0.35Ef_OD1.5_74	0	4	3	10	9	4	3	0	0	0	0
deltaRsaA_6nMCysSmitSR_0.35Ef_OD1.5_76	0	1	4	3	3	2	1	0	0	0	0
deltaRsaA_6nMCysSmitSR_0.35Ef_OD1.5_79	0	0	5	5	5	5	1	0	0	0	0
Total:	1	7	20	36	32	15	7	1	0	0	0		119	3.42017	1.32445	0.121412
Fraction:	0.00840336	0.0588235	0.168067	0.302521	0.268908	0.12605	0.0588235	0.00840336	0	0	0
deltaRsaA_7nMCysSmitSR_0.35Ef_OD1.5_54	0	0	1	3	10	5	4	3	0	0	0
deltaRsaA_7nMCysSmitSR_0.35Ef_OD1.5_61	0	0	4	2	4	4	3	0	0	0	0
deltaRsaA_7nMCysSmitSR_0.35Ef_OD1.5_65	0	0	2	9	12	6	1	2	0	1	0
deltaRsaA_7nMCysSmitSR_0.35Ef_OD1.5_71	0	1	4	4	8	6	1	2	0	0	0
Total:	0	1	11	18	34	21	9	7	0	1	0		102	4.21569	1.44625	0.1432
Fraction:	0	0.00980392	0.107843	0.176471	0.333333	0.205882	0.0882353	0.0686275	0	0.00980392	0
deltaRsaA_8nMCysSmitSR_0.35Ef_OD1.5_55	0	0	0	4	8	8	1	2	0	0	0
deltaRsaA_8nMCysSmitSR_0.35Ef_OD1.5_59	0	0	1	4	5	6	2	1	0	0	0
deltaRsaA_8nMCysSmitSR_0.35Ef_OD1.5_63	0	0	0	4	0	3	1	2	1	0	0
deltaRsaA_8nMCysSmitSR_0.35Ef_OD1.5_68	0	0	0	2	4	3	2	1	0	0	0
deltaRsaA_8nMCysSmitSR_0.35Ef_OD1.5_71	0	0	0	5	8	2	3	1	1	1	0
deltaRsaA_8nMCysSmitSR_0.35Ef_OD1.5_75	0	0	2	1	4	4	2	0	1	0	0
Total:	0	0	3	20	29	26	11	7	3	1	0		100	4.6	1.42843	0.142843
Fraction:	0	0	0.03	0.2	0.29	0.26	0.11	0.07	0.03	0.01	0
deltaRsaA_9nMCysSmitSR_0.35Ef_OD1.5_25	0	0	1	3	7	8	1	4	3	2	0
deltaRsaA_9nMCysSmitSR_0.35Ef_OD1.5_39	0	0	0	2	3	5	3	4	0	0	0
deltaRsaA_9nMCysSmitSR_0.35Ef_OD1.5_42	0	0	0	5	9	4	3	1	0	0	0
deltaRsaA_9nMCysSmitSR_0.35Ef_OD1.5_47	0	0	1	1	8	6	2	5	1	0	0
deltaRsaA_9nMCysSmitSR_0.35Ef_OD1.5_50	0	0	2	0	4	8	5	2	2	0	0
Total:	0	0	4	11	31	31	14	16	6	2	0		115	5.06087	1.55195	0.14472
Fraction:	0	0	0.0347826	0.0956522	0.269565	0.269565	0.121739	0.13913	0.0521739	0.0173913	0
deltaRsaA_10nMCysSmitSR_0.35Ef_OD1.5_28	0	0	0	0	1	5	3	6	3	1	1	1
deltaRsaA_10nMCysSmitSR_0.35Ef_OD1.5_31	0	0	0	0	3	3	4	1	0	1	0	1
deltaRsaA_10nMCysSmitSR_0.35Ef_OD1.5_35	0	0	2	2	4	4	1	2	2	0	0	0
deltaRsaA_10nMCysSmitSR_0.35Ef_OD1.5_37	0	0	3	1	6	4	2	2	0	2	1	0
deltaRsaA_10nMCysSmitSR_0.35Ef_OD1.5_40	0	0	2	5	5	3	3	0	2	0	0	0
deltaRsaA_10nMCysSmitSR_0.35Ef_OD1.5_43	0	1	0	1	3	4	5	5	2	0	0	0
Total:	0	1	7	9	22	23	18	16	9	4	2	2	113	5.44248	2.03513	0.191449
Fraction:	0	0.00884956	0.0619469	0.079646	0.19469	0.20354	0.159292	0.141593	0.079646	0.0353982	0.0176991	0.0176991
Number of Molecules Per Puncta
Single Molecule - Confocal	1.39971	0.991578	1.51918	0.462604	1.26145	0.871237	0.937151	1.08706	0.605087	0.835487	0.797852	0.605116	0.96176	0.682776	1.49123	0.543384	0.828589	0.811901	1.80952	1.83075	0.866734	0.976893	0.911959	0.877822	0.530602	1.60664	0.808906	0.677906	1.78721	1.84388	1.13634	1.50788	1.02364	0.804065	0.625448	1.16163	0.995586	1.2916	0.637495	0.981645	1.71402	1.16918	0.790066	1.1656	1.01562	1.61731	0.735427	1.17508	0.79861
Single Molecule - STED	0.867827	0.934569	0.900171	1.24069	1.00552	1.19054	1.63431	1.07625	0.89821	0.706605	1.07723	0.6552	0.587317	0.971209	1.15089	1.09841	0.651969	0.864365	1.91999	0.885111	1.47536	0.870061	0.920468	1.16709	0.990846	1.47131	0.760515	0.643407	1.01102	0.717763	0.473048	0.555167	1.94221	1.96197	0.872553	1.04577	1.7605	0.837689	0.761313	1.02537	0.917507	0.688802	0.749084	1.11807	1.06987	1.10891	2.22362	1.16134	0.633514
0.5 nM RsaA	30.5912	35.5042	16.251	56.7561	13.9653	33.2853	61.6499	38.2976	50.5917	33.0139	95.5404	48.2514	17.7605	10.2998	29.3043	11.9121
1 nM RsaA	49.6278	41.8012	36.0158	44.8122	50.0151	40.5504	50.5243	44.1028	9.25815	30.0192	44.0719	42.8324	25.2761	18.5739	10.1865	52.4974	13.808	26.9564	33.6616	41.4841	13.6123	40.8619	43.4782	63.1038	14.305	59.9273	58.3958	34.0238	14.8382	17.8387	18.0913	64.1614	52.5034	20.458	13.4465	40.7043	24.821	31.3129	43.252	50.8444	11.8992	56.648	53.647
2 nM RsaA	45.343	58.4229	46.0691	25.1681	81.7317	40.7088	80.9193	80.9905	68.9905	33.9059	33.3706	109.023	16.2769	19.6533	49.1569	46.6707	99.2605	78.5834	50.8354	62.8201	44.0449	29.4487	69.9887	68.4787	71.0011	24.3153	24.0924	92.3814	76.2879	44.6559	76.7254	97.3831	13.2606	76.8891	35.3734	52.1367	66.7002	59.8591	48.5272	104.461	70.9343	98.2864	40.807	33.3131	41.2021	35.026	37.3762	60.7338	63.5111
3 nM RsaA	59.5914	41.4629	50.8302	75.2788	71.2889	43.2346	80.7963	15.8793	54.4006	34.5157	11.034	10.3045	16.92	10.6665	37.4198	32.5217	9.41504	66.8869	18.7345	59.1895	17.4376	14.5311	56.9504	34.6713	28.7894	107.088	59.1746	24.2196	31.0219	28.7759	58.7952	62.5781	65.9315	10.1165	39.0575	58.0745	21.5479	84.5948	32.6919	15.7904	56.9873	18.451	94.4162	47.254	18.1806	45.3967	36.4065	22.3466	24.023
4 nM RsaA	48.6414	22.9534	20.9427	56.8927	69.1419	20.5717	41.7306	27.2624	27.9647	64.5555	49.2355	49.2951	16.3937	7.12038	70.1051	32.2202	56.7741	45.9265	11.8376	40.101	34.4008	29.4335	13.6978	12.4152	42.395	49.4438	31.2106	8.66767	45.3683	34.1533	101.393	56.1792	18.7995	83.3747	76.371	27.2759	44.0536	75.7098	30.7991	51.6677	20.4725	58.4327	22.434	31.9066	30.1601	13.7391	65.0113	74.456	64.3209
5 nM RsaA	23.7697	75.2145	33.6254	26.7227	21.5967	57.0158	55.4641	52.6701	50.8342	40.6031	90.8997	43.7042	45.4689	29.7463	53.552	72.2845	45.1432	88.58	56.7577	14.336	44.186	30.231	48.0787	40.1246	30.2313	60.9018	30.8924	34.0822	38.0589	57.4195	17.0085	49.133	41.6833	43.3215	53.269	52.1002	21.0267	12.2125	43.8833	17.4698	39.9509	60.5532	77.5894	45.3475	63.4421	14.5803	31.0683	80.2649	36.6252
6 nM RsaA	57.6043	23.3865	46.2724	17.0839	107.91	35.0997	22.9963	38.1319	15.4147	66.0802	45.2949	34.2374	70.1957	83.4073	38.5447	75.8501	62.5597	51.9522	29.2692	53.9697	34.6247	19.3522	53.1836	56.8192	80.0635	65.8353	38.0836	22.9581	43.8564	92.004	18.0885	38.3764	105.911	40.793	13.8256	7.52018	50.9892	40.1915	45.32	68.7825	26.1736	42.2473	33.8252	120.203	20.554	27.2397	20.6318	24.1967	49.7559
7 nM RsaA	64.299	50.8457	23.0522	15.9402	21.2707	62.0639	27.6963	44.746	70.7632	35.9344	57.5228	53.5592	16.7714	31.6079	127.052	73.1759	15.2922	38.3844	85.2299	13.028	39.0083	97.6895	99.2369	8.18563	109.207	52.4477	30.0763	126.906	9.34063	34.3451	39.0703	13.3612	37.0764	40.6203	111.896	64.7126	82.4396	44.8089	21.918	21.9045	73.5786	32.6325	78.882	25.3304	56.9571	38.3973	59.564	29.9131	86.0007
8 nM RsaA	56.5722	57.0147	14.6755	99.9901	80.3667	76.222	51.5772	44.6243	49.8262	39.6264	44.413	48.0346	49.3381	27.2815	65.9984	50.5952	28.4984	41.5922	69.4224	38.218	9.3067	44.2836	21.1547	19.2479	10.6371	42.3548	40.7802	33.4029	37.0975	49.1325	60.4288	33.2775	74.8081	66.3105	33.7113	24.1548	31.0825	99.0027	43.747	31.3014	57.9081	13.7594	18.5411	49.1245	41.3473	28.677	10.1333	30.0562	57.8937
9 nM RsaA	22.1916	37.432	16.5127	13.2099	27.8327	89.9969	25.8673	79.261	84.7346	54.1373	19.5765	76.5847	28.8422	40.1527	22.0431	33.5652	30.1964	10.4533	27.6038	22.7392	67.1447	58.5122	65.0991	59.2806	58.9228	48.5705	67.7784	66.8646	52.5748	31.3008	30.8135	81.3633	31.7009	24.2438	67.4889	76.5627	33.8159	24.9463	30.178	76.9575	48.2916	44.0813	62.742	71.8592	73.1897	40.6106	47.373	16.5685	77.7655
10 nM RsaA	88.0397	80.9495	30.5662	22.0559	21.9904	38.5432	101.046	68.6138	25.3509	46.8206	17.2114	81.6775	62.1578	41.0575	71.559	30.6739	36.5691	69.7515	29.5921	27.6723	19.4687	22.395	32.9994	44.2523	75.6784	89.1255	73.9444	59.2143	82.1567	54.3964	48.9664	63.37	59.0626	99.1379	70.436	110.878	60.9406	22.9374	151.079	65.3371	50.346	24.788	22.4959	66.255	50.9015	124.625	32.1462	31.8281	53.6388
Mean Molecules Per Nucleation Spot (2-10 nM RsaA):	49.344
Error:	0.921567
[truncated: 68 more columns]

## Sheet: Fig 4c+d_Supp Fig 8+9
2-color Tracking Data
Nucleation Seed Locations					Thresholds (nm)
Nucleation Seed #	X Position (nm)	Y Position (nm)			RMSD	57.32
1	22036.1	21089.7			dNS	300
2	21965.5	22315
3	21434.4	24194.3
4	20503.2	24515
Track 1
Time (s)	0	0.05	0.1	0.15	0.2	0.25	0.3	0.35	0.4	0.45	0.5	0.55	0.6	0.65	0.7	0.75	0.8	0.85	0.9	0.95	1	1.05	1.1	1.15	1.2	1.25	1.3	1.35	1.4	1.45	1.5	1.55	1.6	1.65	1.7	1.75	1.8	1.85	1.9	1.95	2	2.05	2.1	2.15	2.2	2.25	2.3	2.35	2.4
X Position (nm)	21771	21769.2	21869.8	21901.6	22002.7	22083.2	22049.2	22005.1	21986.3	21916.8	21851.8	21791.7	21912.7	21869.4	21712.5	21768.6	21773.8	21776.6	21844.6	21710.2	21682.5	21824.4	21527.5	21783.2	21713.6	21857.7	21696.1	21629.3	21611.2	21574.1	21549.6	21573.8	21603.6	21733.1	21669.7	21669.2	21660.5	21627.9	21665	21642.3	21687.7	NaN	NaN	21583.8	21603.8	21635.3	21659.4	21652.6	21605.2
Y Position (nm)	23484.5	23597.6	23481.1	23476.4	23391.7	23350.7	23301.8	23359.2	23346.4	23328.3	23397.5	23428.1	23472.7	23392.2	23421	23407.4	23381.6	23387.5	23318.9	23292.3	23355.9	23288.3	23198.6	23246.9	23250	23331.2	23363.2	23402.2	23388	23388.5	23417.5	23458.9	23397.3	23435.6	23429.8	23328	23290.7	23331.4	23254.5	23434.3	23440.9	NaN	NaN	23053.2	23166.1	23041	23009	22973.5	23057.4
RMSD (nm)	131.006	134.554	126.44	149.503	149.47	148.741	137.186	128.407	125.036	121.242	122.573	127.492	132.063	124.163	119.581	119.925	118.407	117.541	115.875	110.999	111.802	113.611	109.279	100.756	118.841	123.954	133.372	151.856	169.003	175.359	177.263	175.548	175.783	182.943	180.49	175.15	181.342	183.378	179.389	175.878	151.497	110.931	108.519	106.481	107.08	98.1785	98.38	102	108.77
dNS (nm)	785.535	684.218	835.54	856.504	983.438	1042.35	990.273	1011.45	1011.62	991.232	899.495	845.411	865.738	912.479	821.739	854.932	880.712	876.376	966.722	943.186	874.33	983.472	986.133	949.517	968.333	961.316	871.338	815.667	825.467	817.846	785.27	748.445	814.712	815.329	799.841	897.577	931.457	884.335	967.671	787.912	794.804	NaN	NaN	831.026	924.697	797.508	758.473	729.033	825.213
Track 2 (Supp Fig 9c)
Time (s)	0	0.05	0.1	0.15	0.2	0.25	0.3	0.35	0.4	0.45	0.5	0.55	0.6	0.65	0.7	0.75	0.8	0.85	0.9	0.95	1	1.05	1.1	1.15	1.2	1.25	1.3	1.35	1.4	1.45	1.5	1.55	1.6	1.65	1.7	1.75	1.8	1.85	1.9	1.95	2	2.05	2.1	2.15	2.2	2.25	2.3	2.35	2.4
X Position (nm)	21346.5	21475.8	21415.3	21361	21471.8	21493.6	21443.8	21445.1	21441.9	21507.4	21454.1	NaN	NaN	NaN	NaN	21469.1	21488.1	21465.7	21484.9	21462.1	21439.4	21438.2	21545.7	21433.4	21469.4	21429.8	21597.6	21473.5	NaN	21401.9	21383.6	21389.9	21355.9	21362.8	21328.2	21364.6	21421.1	NaN	21377.2	NaN	NaN	21474.1	NaN	NaN	21545.4	21554.6	NaN	NaN	21696.7
Y Position (nm)	24223.5	24251	24132.9	24154.4	24163.9	24188.8	24165	24179.3	24210.9	24191.9	24196.1	NaN	NaN	NaN	NaN	24256	24221.7	24265.1	24239.4	24217.6	24188.6	24245.5	24231.6	24221.8	24252.4	24272.6	24269.7	24200.4	NaN	24223.3	24260.2	24289	24327.2	24292.1	24304.3	24297.6	24252.4	NaN	24300.9	NaN	NaN	24253.1	NaN	NaN	24143.1	24102.6	NaN	NaN	24051.1
RMSD (nm)	57.1339	50.3294	49.9734	50.7416	42.1638	41.3506	43.0997	52.498	50.9803	51.6517	53.2224	56.8251	59.2933	65.8036	68.1395	72.7096	75.1724	73.9077	75.508	75.9929	77.0234	77.1018	77.9223	73.2705	74.638	87.253	102.368	94.605	95.9024	130.808	150.958	155.822	170.729	168.189	164.302	151.531	139.107	131.695	131.695	101.653	101.653	97.6857	71.3755	72.3936	70.9807	65.5868	64.3043	62.5942	60.6453
dNS (nm)	92.6719	70.212	64.2829	83.5325	48.1562	59.4775	30.7711	18.471	18.1886	72.9891	19.7944	NaN	NaN	NaN	NaN	70.8162	60.268	77.4716	67.6806	36.2233	7.53716	51.3711	117.372	27.5071	67.883	78.4512	179.782	39.5901	NaN	43.5882	83.1806	104.611	154.381	121.223	152.901	124.649	59.5695	NaN	121.004	NaN	NaN	70.9167	NaN	NaN	122.216	151.204	NaN	NaN	298.822
Track 3
Time (s)	0	0.05	0.1	0.15	0.2	0.25	0.3	0.35	0.4	0.45	0.5	0.55	0.6	0.65	0.7	0.75	0.8	0.85	0.9	0.95	1	1.05	1.1	1.15	1.2	1.25	1.3	1.35	1.4	1.45	1.5	1.55	1.6	1.65	1.7	1.75	1.8	1.85	1.9	1.95	2	2.05	2.1	2.15	2.2	2.25	2.3	2.35	2.4
X Position (nm)	21648.8	21639.9	21660.4	21606.6	21574.2	21566	21569.1	21534.9	21515.8	21625.1	21557.5	21678.8	21503.5	21491.4	21568.3	21555.6	21478.9	21533.4	21580.9	21581.1	21611.9	21624.1	21640.3	21603.1	21504	21473.7	21504.3	21532.7	21531.2	21589.6	21630.3	21659.3	21783.2	21752.4	21757.4	21665	21702.1	21615.7	21633.4	21591.4	21515.3	21570.6	21633.1	21622.5	21724	21605.4	21606.9	21549.6	21531.8
Y Position (nm)	23292.6	23243.2	23212.5	23308.6	23271	23312.6	23285	23379.8	23368.7	23430.1	23457.6	23418.5	23346.5	23389.4	23270.7	23283.3	23260.6	23267.1	23295	23258.6	23213	23230.1	23172.7	23136.4	23124.2	23124.5	23010.3	23121.1	23132.6	23041.7	23041.3	23049.3	22980.2	22987	22947.2	22917.1	22937.6	22942.3	22995.2	23019	23053.3	23043.3	23057.5	23014.2	23128.3	23125.7	23117.9	23060.8	23083.3
RMSD (nm)	86.2947	87.9354	87.9616	89.7284	97.4037	105.705	113.71	129.156	130.665	130.67	130.226	125.993	119.684	130.565	130.376	139.32	142.924	142.541	139.81	131.926	124.627	121.497	114.496	110.365	107.826	107.518	102.038	99.9005	97.2516	95.1769	105.335	113.935	131.601	132.177	128.655	121.092	115.08	105.698	98.9391	94.7076	94.5064	95.4732	96.4541	96.1173	91.6602	80.999	82.703	80.0899	77.7277
dNS (nm)	926.806	973.027	947.857	902.296	933.83	891.491	919.171	820.667	829.559	787.606	746.903	813.347	850.634	806.888	933.228	918.968	934.718	932.448	911.131	947.067	965.123	976.682	917.221	897.766	931.54	947.14	834.322	914.907	925.806	818.101	799.881	795.537	689.687	704.915	665.529	672.91	676	718.228	756.898	797.155	864.727	828.417	813.463	778.775	848.348	887.067	879.259	853.895	882.252
Track 4 (Supp Fig 9d)
Time (s)	0	0.05	0.1	0.15	0.2	0.25	0.3	0.35	0.4	0.45	0.5	0.55	0.6	0.65	0.7	0.75	0.8	0.85	0.9	0.95	1	1.05	1.1	1.15	1.2	1.25	1.3	1.35	1.4	1.45	1.5	1.55	1.6	1.65	1.7	1.75	1.8	1.85	1.9	1.95	2	2.05	2.1	2.15	2.2	2.25	2.3	2.35	2.4
X Position (nm)	20926	20917.3	20878.9	20947.2	20977.6	20991.1	20833.9	20918.4	20928.5	20923.6	20958.4	20998.9	20989.6	21047.9	21151.9	21144.3	21106.1	21085.7	21162.7	21194.4	21209.3	21215	21179.9	21278.9	21157.6	21150	21231.7	21262.7	21434.8	21429.3	21362.7	21359.6	21400.3	21305.4	21269.9	NaN	NaN	NaN	NaN	21190.9	21236	21254.9	NaN	21148.7	21146.2	21075.8	21178.6	NaN	21231.1
Y Position (nm)	23901.2	23912.6	23967.2	23918.3	23837.1	23861.6	23878	23910.6	23910.4	23951.5	23949.7	23968.2	23924.6	23905.4	23947.2	23956.6	23953.2	23943.9	23971.7	23888.7	23852.7	23797.3	23794.1	23876.6	23957.3	24000.7	23871.5	23928.9	23968.4	23871.1	23865.9	23874.1	23835	23796.7	23825.8	NaN	NaN	NaN	NaN	23705.2	23661.4	23661.7	NaN	23771	23754.2	23654.1	23713.4	NaN	23737
RMSD (nm)	107.857	115.973	124.002	124.702	132.127	131.563	132.062	122.982	120.21	130.791	134.749	132.074	128.986	126.168	122.309	121.104	120.909	118.012	112.341	109.938	117.43	126.546	133.382	134.425	139.857	138.331	141.977	144.026	144.209	127.249	118.529	109.746	102.444	86.4079	101.808	115.969	115.969	115.969	146.341	146.341	150.514	156.884	173.676	177.021	174.364	164.894	148.977	138.365	139.069
dNS (nm)	586.829	588.804	600.175	559.941	579.876	554.234	678.696	588.823	580.103	565.512	535.148	490.636	520.175	482.517	375.313	374.995	407.339	429.297	351.19	388.563	409.08	453.58	474.246	353.72	364.416	344.027	381.184	316.113	225.856	323.273	336.166	328.82	360.907	417.982	403.552	NaN	NaN	NaN	NaN	546.379	568.594	562.035	NaN	510.653	526.119	648.383	544.697	NaN	500.432
Track 5
Time (s)	0	0.05	0.1	0.15	0.2	0.25	0.3	0.35	0.4	0.45	0.5	0.55	0.6	0.65	0.7	0.75	0.8	0.85	0.9	0.95	1	1.05	1.1	1.15	1.2	1.25	1.3	1.35	1.4	1.45	1.5	1.55	1.6	1.65	1.7	1.75	1.8	1.85	1.9	1.95	2	2.05	2.1	2.15	2.2	2.25	2.3	2.35	2.4
X Position (nm)	22308.5	22348.3	22395.9	22305.8	22454.9	NaN	22287.7	NaN	NaN	NaN	NaN	22306.7	22313.7	22437.5	22178.8	22284.8	22249.5	22343.1	22410.1	22341.1	22355.6	22396.4	22364.2	NaN	22378.4	22387.2	22344.8	22379.6	22295.5	22235.6	22324.4	22263.2	22208.7	NaN	22105	22229.3	22149.9	22264.6	NaN	22297	NaN	22469.2	22191.2	22186.8	22146.7	NaN	NaN	22400.6	22351.3
Y Position (nm)	21640.6	21597.6	21584.8	21602.5	21631.8	NaN	21566.8	NaN	NaN	NaN	NaN	21446.3	21436.5	21541.3	21470.9	21470.5	21456.9	21395.9	21428.8	21475.9	21437.9	21538.6	21495.2	NaN	21576	21623.1	21525.2	21506	21560	21565.7	21590.2	21627.7	21597.4	NaN	21641.3	21623.9	21670.1	21631.9	NaN	21660.8	NaN	21576.9	21615.8	21633.3	21687.2	NaN	NaN	21584.2	21537.7
RMSD (nm)	105.51	101.638	100.183	96.5749	94.916	84.572	90.0926	87.4091	85.3029	85.1276	87.6552	87.8278	92.2098	96.2144	94.9011	105.149	107.932	115.532	110.73	105.588	104.263	99.6778	105.192	103.365	103.094	105.779	104.197	102.66	100.995	104.527	109.062	111.791	114.184	116.37	116.238	111.931	112.965	106.026	107.111	104.22	100.849	101.23	93.775	90.7604	83.6382	63.7806	63.7806	67.8405	65.8935
dNS (nm)	614.598	596.166	612.036	579.421	685.025	NaN	539.333	NaN	NaN	NaN	NaN	447.66	444.179	604.16	407.085	454.784	424.746	433.561	504.886	492.088	472.583	575.57	521.646	NaN	594.739	638.542	533.821	539.768	537.1	516.06	577.603	583.917	536.243	NaN	555.925	568.031	591.49	588.398	NaN	627.887	NaN	651.855	548.483	564.068	607.635	NaN	NaN	614.28	547.791
Track 6 (Supp Fig 9a)
Time (s)	0	0.05	0.1	0.15	0.2	0.25	0.3	0.35	0.4	0.45	0.5	0.55	0.6	0.65	0.7	0.75	0.8	0.85	0.9	0.95	1	1.05	1.1	1.15	1.2	1.25	1.3	1.35	1.4	1.45	1.5	1.55	1.6	1.65	1.7	1.75	1.8	1.85	1.9	1.95	2	2.05	2.1	2.15	2.2	2.25	2.3	2.35	2.4
X Position (nm)	22206.3	22258.6	22187	NaN	22164.9	22171.9	22181.7	NaN	NaN	NaN	NaN	22235	22225.5	22272.9	22285.1	22403.4	NaN	NaN	22240.1	22304.1	NaN	22277.8	22132	NaN	22216.8	22281.1	NaN	22126.8	22292.5	22288.4	22347.5	22306	NaN	22199.7	22194.2	22177.1	22291.9	NaN	22155.3	22137.4	22217.7	22185.2	22091.4	22124.8	22183.3	22042	22085.9	22072.4	22121.2
Y Position (nm)	22313.8	22352.7	22317.5	NaN	22425.5	22313	22312.5	NaN	NaN	NaN	NaN	22517.7	22486.9	22498.2	22548.6	22398.3	NaN	NaN	22411.8	22421.1	NaN	22308.5	22379.2	NaN	22442.8	22482.2	NaN	22587.8	22598.4	22556.6	22574.3	22547.6	NaN	22597.7	22564.6	22568.8	22515.3	NaN	22508.3	22484.8	22461.3	22527.3	22531.8	22510.2	22524.4	22623.3	22648.1	22674.5	22621.1
RMSD (nm)	102.684	102.435	105.782	106.144	106.144	104.192	97.981	92.101	103.5	106.947	105.946	107.812	109.017	112.262	117.484	119.302	112.257	109.215	109.215	108.755	107.77	105.171	90.812	85.9368	86.4718	83.8504	91.8024	95.7222	102.239	100.728	101.794	96.0396	90.1967	88.4215	87.1322	86.3808	86.8432	80.8372	85.8064	88.3484	85.1003	76.0912	78.0053	85.155	95.2249	101.047	115.218	118.538	121.391
dNS (nm)	240.813	295.465	221.506	NaN	227.958	206.411	216.218	NaN	NaN	NaN	NaN	337.191	311.632	357.816	395.839	445.702	NaN	NaN	291.173	354.79	NaN	312.346	178.392	NaN	281.865	357.178	NaN	316.881	432.674	403.208	461.66	412.348	NaN	367.114	338.462	330.455	382.969	NaN	270.888	241.599	291.499	305.445	250.707	251.93	302.105	317.625	354.204	375.055	343.424
Track 7
Time (s)	0	0.05	0.1	0.15	0.2	0.25	0.3	0.35	0.4	0.45	0.5	0.55	0.6	0.65	0.7	0.75	0.8	0.85	0.9	0.95	1	1.05	1.1	1.15	1.2	1.25	1.3	1.35	1.4	1.45	1.5	1.55	1.6	1.65	1.7
X Position (nm)	22379.4	22396.5	22361.8	22358.2	22281.3	22386.5	22267.8	22338.2	22301.3	22330.4	22394.2	22276.1	22257.9	22239.8	22249.5	22184.8	22210.6	22203.2	NaN	22144.1	22093.8	NaN	22095.2	NaN	NaN	NaN	NaN	NaN	NaN	22135.6	NaN	NaN	NaN	NaN	22082
Y Position (nm)	21392.1	21409.4	21552.3	21605.9	21613.8	21572.2	21567.7	21511.1	21591.2	21578.8	21447.3	21558.9	21430.3	21501.9	21515	21540.4	21620.7	21574.7	NaN	21701.4	21699.3	NaN	21657.4	NaN	NaN	NaN	NaN	NaN	NaN	21706.5	NaN	NaN	NaN	NaN	21702.7
RMSD (nm)	107.077	113.168	106.788	113.434	113.597	116.262	114.275	118.02	117.898	120.632	124.223	107.831	108.904	95.4833	88.8427
dNS (nm)	457.434	481.729	565.756	608.409	578.598	596.324	531.202	518.524	567.323	570.864	506.037	527.027	406.451	459.794	475.81
Track 8 (Supp Fig 9b)
Time (s)	0	0.05	0.1	0.15	0.2	0.25	0.3	0.35	0.4	0.45	0.5	0.55	0.6	0.65	0.7	0.75	0.8	0.85	0.9	0.95	1	1.05	1.1	1.15	1.2	1.25	1.3	1.35	1.4	1.45	1.5	1.55	1.6	1.65	1.7	1.75	1.8	1.85	1.9	1.95	2	2.05	2.1	2.15	2.2	2.25	2.3	2.35	2.4
X Position (nm)	21934.4	21996.2	21958.3	21935.6	21943.4	21929.6	22066.1	21973.5	22067.1	22012.2	21977.9	22006.1	22058.7	21971.1	21925.5	21955.4	21892.6	21996.7	21971.4	21986.6	21979.3	21996.9	22074	22102.4	22128.3	22017.3	21978.1	22003.5	21998.8	22031.1	22075.3	21996.4	21997.6	22005	NaN	22003.1	NaN	NaN	NaN	NaN	22207.8	22224.3	22351.4	22375.2	22347.8	NaN	22315.5	22345.3	22359.7
Y Position (nm)	20778.9	20852.9	20857.4	20765.2	20739.4	20704.4	20660.6	20611.8	20690.3	20721.5	20631.9	20651.1	20685.5	20669.4	20682.7	20706.6	20680	20729.6	20691.3	20702.3	20599.4	20730.3	20774.8	20796.3	20740.3	20786.1	20842.2	20880	20762.7	20760.4	20768.6	20786.3	20792.8	20797.1	NaN	20784.8	NaN	NaN	NaN	NaN	20958.2	20949.9	21147.1	21235.2	21111.1	NaN	21110.5	21104.2	21179.9
RMSD (nm)	77.7557	79.0718	71.5053	66.9521	72.3806	76.9743	77.7915	82.5278	87.4566	86.5073	87.096	86.0755	84.7918	83.8259	82.4063	80.8634	79.3306	73.7835	75.2712	74.2021	73.8945	83.5233	99.4553	148.699	193.291	209.121	213.054	221.402	228.756	232.158	228.737	226.828	208.772	184.024	150.289	146.004	92.2133	95.4801	93.0362	93.8133	94.0506	89.091	88.4059	93.1711	90.8189	94.3433	94.9323	96.0845	96.2437
dNS (nm)	327.05	240.107	244.969	339.644	362.341	399.691	430.146	481.954	400.605	368.947	461.496	439.601	404.783	425.27	421.706	391.527	434.074	362.255	403.61	390.542	493.591	361.528	317.182	300.769	361.366	304.219	254.217	212.263	329.099	329.357	323.484	305.987	299.364	294.282	NaN	306.671	NaN	NaN	NaN	NaN	216.231	234.347	320.41	368.924	312.398	NaN	280.109	309.497	335.934
Track 9 (Fig 4c)
Time (s)	0	0.05	0.1	0.15	0.2	0.25	0.3	0.35	0.4	0.45	0.5	0.55	0.6	0.65	0.7	0.75	0.8	0.85	0.9	0.95	1	1.05	1.1	1.15	1.2	1.25	1.3	1.35	1.4	1.45	1.5	1.55	1.6	1.65	1.7	1.75	1.8	1.85	1.9	1.95	2	2.05	2.1	2.15	2.2	2.25	2.3	2.35	2.4
X Position (nm)	22239.8	22246.9	22184.9	22205.5	22201.9	NaN	22145.5	22093.7	22003.9	22096.5	22040.2	21992.7	21986.2	21993.7	22023.7	22125.3	22137.4	22155.9	22149.4	22106.1	21937.6	22082.4	22081.7	NaN	NaN	NaN	NaN	21906	21846.4	21904.4	21898.9	21964.7	21935	21891.3	21904.3	21917	21908.4	21898.9	21930.2	21902.5	21876.1	21883.9	21842.1	21765.8	21778.4	21769.3	21730.2	21747.6	21808.4
Y Position (nm)	21501.8	21513.9	21541.2	21613.3	21572.5	NaN	21703.6	21696.9	21650.6	21656.6	21666.1	21655.4	21690.6	21646.8	21711.9	21742.1	21706.6	21724.5	21813.1	21738	21767.5	21702.2	21768.9	NaN	NaN	NaN	NaN	21766	21823.5	21834.6	21805	21917.8	21973.5	21944.5	21978.8	21904	22019.6	22093.6	22042	21995.4	22007.3	22019.5	22087.4	22123.1	22162.8	22177.7	22174.8	22170	22200.5
RMSD (nm)	459.65	473.665	475.425	550.316	510.494	NaN	623.632	609.977	561.846	570.124	576.416	567.398	602.946	558.681	605.932	594.75	625.14	620.472	534.538	593.947	548.231	614.285	558.374	NaN	NaN	NaN	NaN	552.266	505.767	484.28	514.334	397.259	342.929	377.91	341.751	413.846	300.926	231.272	275.358	325.789	320.503	306.559	258.907	276.953	241.23	239.496	273.919	261.757	194.419
dNS (nm)	115.027	113.179	100.684	93.6372	89.2076	80.0158	80.0158	79.9981	88.9911	103.479	109.127	113.241	118.785	129.256	133.881	141.074	139.032	139.028	141.067	138.002	129.136	127.943	111.644	101.737	111.322	120.531	128.659	136.166	133.432	132.511	132.925	123.723	121.535	123.908	121.137	136.512	135.612	135.224	138.565	135.591	132.215	126.18	114.408	106.431	101.672	101.049	101.304	98.5157	94.6258
[truncated: 1,558 more columns]

## Sheet: Fig 4e
3D Tracking MSD Data
Time Lag (s)	Mean Squared Displacement (MSD; in nm2)	SEM	Squared displacement (in nm2)
0.05	0.0681692	0.00388745	0.000342613	0.0509886	0.0385874	0.0150972	0.0232624	0.0320589	0.0290548	0.0292589	0.0020416	0.0135192	0.0417641	0.0234061	0.0233166	0.0161563	0.0107769	0.0749028	0.0729578	0.0307493	0.0397057	0.0677032	0.0179198	0.0175579	0.0113567	0.00261739	0.0218175	0.0168696	0.106911	0.133608	0.130291	0.000831301	0.0894162	0.0132214	0.0445136	0.0358943	0.00415163	0.0211235	0.017542	0.0353746	0.101182	0.128413	0.00609442	0.0185141	0.012377	0.0412188	0.000801706	0.0494546	0.0188964
0.1	0.0853994	0.0034883	0.0566463	0.0579058	0.0435216	0.0827951	0.0915317	0.0232427	0.103929	0.00832935	0.0201493	0.00719971	0.0821551	0.0136092	0.052262	0.0122913	0.0266663	0.0387567	0.00709541	0.0707293	0.0206583	0.0545733	0.107788	0.0194372	0.0163368	0.0128663	0.0311248	0.150017	0.0407735	0.122434	0.146984	0.0809754	0.0563935	0.0538956	0.0266831	0.0489202	0.0170752	0.0144823	0.19995	0.00303375	0.0994512	0.00940457	0.00422839	0.0131509	0.0503455	0.0419596	0.0248787	0.0206744	0.0090208
0.15	0.114992	0.00505662	0.0623859	0.0212719	0.0566888	0.0487999	0.0803388	0.0663177	0.00888076	0.0497955	0.0666131	0.0506729	0.0623072	0.0654515	0.00055349	0.0232636	0.182874	0.0151424	0.0602103	0.123721	0.0499701	0.0759694	0.04867	0.0315191	0.00521221	0.0164007	0.0708219	0.0377773	0.0382933	0.123995	0.0747612	0.0502195	0.0142687	0.00769327	0.0291194	0.0551534	0.0213422	0.0249057	0.00908741	0.173357	0.0117276	0.0434823	0.0191792	0.00703306	0.0251325	0.00740024	0.00613945	0.0505146	0.0401687
0.2	0.13524	0.00611215	0.109927	0.0291555	0.0223798	0.0396362	0.0441219	0.0524319	0.0117077	0.00325652	0.175269	0.0340988	0.109726	0.0305204	0.0286583	0.00705658	0.164035	0.0476575	0.0114685	0.106352	0.142438	0.0245086	0.0616302	0.0358912	0.0290986	0.0185961	0.0766774	0.030877	0.0407477	0.0496179	0.242236	0.0491155	0.0154229	0.0813157	0.00462364	0.0396512	0.0538295	0.115309	0.0395299	0.0194421	0.123454	0.023735	0.0537835	0.0242947	0.0318324	0.00405879	0.025084	0.0128654	0.0742232
0.25	0.155591	0.00618162	0.106625	0.0394801	0.0657592	0.00761497	0.0165778	0.0222835	0.109872	0.0819925	0.0672794	0.00961973	0.0376973	0.0787415	0.0228142	0.0952377	0.0758294	0.163486	0.037949	0.0330888	0.0247627	0.0441937	0.137374	0.0314537	0.0550076	0.05052	0.0723372	0.143569	0.162832	0.0767166	0.0929137	0.0741043	0.0708436	0.0230196	0.00500622	0.0201537	0.171838	0.0327034	0.00436347	0.0322177	0.0225422	0.0208513	0.0564187	0.0237725	0.039779	0.0284492	0.0455869	0.00445624	0.0142672
0.3	0.172549	0.00645958	0.144182	0.0610478	0.0631697	0.0297697	0.0296437	0.0048066	0.110601	0.189461	0.0466864	0.0424842	0.0723011	0.170901	0.00491631	0.0678788	0.0349469	0.0892113	0.0860346	0.0110198	0.131641	0.0762564	0.0444417	0.0150437	0.0391339	0.0616513	0.0194438	0.0433606	0.197529	0.126296	0.0847158	0.151382	0.0614105	0.0303325	0.0285965	0.0257108	0.177326	0.0142227	0.0358767	0.00785018	0.0174122	0.0446498	0.0785492	0.0283708	0.0804005	0.0564248	0.0137999	0.0323697	0.00118904
0.35	0.196301	0.0072737	0.0140151	0.0251451	0.0618883	0.0264231	0.0695335	0.1128	0.0273539	0.0675883	0.158265	0.044909	0.0411794	0.0376632	0.142418	0.109368	0.039016	0.0962335	0.166344	0.071248	0.119254	0.0664801	0.0464819	0.0535529	0.00968288	0.0755244	0.279523	0.10736	0.0793278	0.0524101	0.0170004	0.00707492	0.0337892	0.0731918	0.0381712	0.0216671	0.020273	0.00659723	0.0640898	0.0787298	0.0578837	0.12833	0.0151623	0.0033128	0.00818585	0.0205454	0.000970774	0.104807	0.0252399
0.4	0.215832	0.00836308	0.0965643	0.0157754	0.0545468	0.0190487	0.141772	0.0954771	0.0987594	0.250565	0.0890902	0.0957157	0.00856652	0.155214	0.167937	0.0990099	0.0476751	0.0258039	0.104529	0.145259	0.0613682	0.00079686	0.0787632	0.0494607	0.0147681	0.0472983	0.100423	0.292244	0.090563	0.0574431	0.0283089	0.00940994	0.0136339	0.0894173	0.00996227	0.0129389	0.0159819	0.0137644	0.0397973	0.126575	0.0970378	0.0499999	0.00719913	0.00232309	0.0120889	0.00725176	0.0316737	0.00305123	0.0360163
0.45	0.242605	0.0127376	0.0232561	0.0120886	0.07137	0.0848926	0.073498	0.310861	0.0898764	0.136177	0.030242	0.110643	0.164923	0.0711206	0.0918264	0.0914567	0.0367377	0.0857198	0.187001	0.0251882	0.134394	0.0294319	0.0144377	0.0768812	0.0380031	0.0873768	0.0588895	0.0486455	0.00777474	0.0408596	0.0344895	0.13279	0.0129087	0.00236477	0.0268005	0.054236	0.0767682	0.180581	0.0347569	0.0431869	0.00596923	0.0279327	0.0303939	0.0656869	0.0182792	0.0591701	0.108453	0.145546	0.0303556
0.5	0.265622	0.0141141	0.0388998	0.0500233	0.0409377	0.0493388	0.059151	0.172234	0.268103	0.138456	0.123412	0.0343311	0.141393	0.140219	0.0212054	0.0630239	0.133742	0.0438094	0.143604	0.210002	0.142537	0.150563	0.0145272	0.0630531	0.0804516	0.0302954	0.0819163	0.0477729	0.00843017	0.0302139	0.010677	0.0784988	0.00423271	0.00784344	0.0419163	0.0841739	0.120585	0.0914043	0.0463094	0.0465696	0.0419999	0.0171576	0.121178	0.00488887	0.0230965	0.139274	0.126808	0.0498818	0.0566884
0.55	0.28398	0.0144728	0.089295	0.0913897	0.0439718	0.0166855	0.457703	0.107114	0.138773	0.0656205	0.122251	0.172599	0.0935492	0.162307	0.0989324	0.134673	0.0465463	0.147026	0.266006	0.153549	0.0848735	0.0812979	0.0741998	0.0825448	0.0276593	0.046173	0.0208682	0.00987549	0.00867502	0.128626	0.0108773	0.0289301	0.0691756	0.124499	0.0502667	0.0878219	0.041639	0.120794	0.0247264	0.00627781	0.00593392	0.00490888	0.0734847	0.159467	0.0597904	0.0791547	0.227404	0.00902864	0.00886844
0.6	0.292522	0.0144924	0.185172	0.199063	0.114205	0.130661	0.21469	0.112831	0.105379	0.147565	0.186341	0.125428	0.0401817	0.0422346	0.161252	0.11566	0.136047	0.0248342	0.148295	0.0661388	0.126045	0.053178	0.0599787	0.0731827	0.0209709	0.0280169	0.00515738	0.0287189	0.0104021	0.14688	0.0206801	0.0514035	0.107033	0.0599269	0.03229	0.087389	0.105028	0.080251	0.0140077	0.0490343	0.00927911	0.0369397	0.0872157	0.0838599	0.09278	0.138476	0.0423615	0.0279232	0.073236
0.65	0.315782	0.0170161	0.198689	0.239392	0.064888	0.0772159	0.373951	0.213555	0.0802272	0.137563	0.161799	0.081119	0.0524345	0.0755923	0.167133	0.0865002	0.121447	0.116077	0.0414025	0.364517	0.0685018	0.170939	0.0483748	0.0672431	0.00394067	0.00424711	0.038349	0.0190677	0.0202811	0.0365345	0.0825995	0.0470302	0.0868665	0.0361947	0.173566	0.0627421	0.06161	0.0576597	0.147233	0.0305509	0.0516755	0.0877989	0.0351987	0.123247	0.118268	0.0144652	0.0984662	0.032063	0.189866
0.7	0.334592	0.0188032	0.156278	0.199822	0.153543	0.0179743	0.242147	0.17194	0.200621	0.123143	0.131417	0.0884656	0.0305452	0.00912147	0.0841393	0.207246	0.0571584	0.246443	0.0104975	0.270445	0.387463	0.188531	0.138241	0.106423	0.0161229	0.036706	0.00645606	0.0549395	0.00760776	0.0467491	0.0633644	0.0358888	0.0714778	0.0767796	0.0988183	0.129501	0.0634164	0.124988	0.167523	0.0297479	0.087176	0.082296	0.0146203	0.0606684	0.201834	0.00833946	0.0519363	0.0339564	0.0238886
0.75	0.344656	0.0179853	0.104973	0.290773	0.0714864	0.028178	0.105929	0.175435	0.238156	0.121036	0.0475886	0.03848	0.0328443	0.034742	0.0693611	0.132243	0.22421	0.0377906	0.118868	0.288064	0.206768	0.178651	0.120897	0.124981	0.138331	0.0348753	0.0193682	0.0387686	0.181321	0.0292022	0.0816655	0.0243026	0.0269973	0.0619815	0.147141	0.0725337	0.112837	0.0907514	0.279212	0.0311815	0.0947188	0.0205794	0.03235	0.247791	0.0378687	0.0354992	0.0668204	0.0640386	0.251866
0.8	0.364582	0.0193739	0.0565526	0.228789	0.176159	0.0832126	0.0305078	0.133697	0.142328	0.201226	0.103976	0.0368463	0.0351781	0.0750522	0.0479612	0.0549125	0.143785	0.0416346	0.286369	0.136577	0.185363	0.178164	0.174358	0.268702	0.156113	0.197263	0.0395924	0.0730584	0.0598873	0.014442	0.26375	0.0609257	0.0276673	0.0386047	0.0222207	0.126934	0.0947652	0.0472838	0.172372	0.224427	0.0675931	0.0536634	0.0449303	0.0425234	0.177804	0.0543613	0.0926775	0.0406741	0.0181283
0.85	0.372313	0.0163365	0.126462	0.0978851	0.105255	0.152603	0.19402	0.097573	0.0859703	0.0624992	0.179654	0.117411	0.0524643	0.00837003	0.0605375	0.0926434	0.00984812	0.197718	0.100155	0.186847	0.313807	0.108919	0.134238	0.396987	0.114189	0.272144	0.216665	0.106549	0.0999949	0.0412983	0.0446271	0.346094	0.0124054	0.0138535	0.0266592	0.0634271	0.0784119	0.108192	0.119784	0.342281	0.0437198	0.0588041	0.14059	0.0724216	0.0788725	0.0354434	0.117472	0.0202453	0.0154669
0.9	0.399479	0.0203833	0.114458	0.0991574	0.0923995	0.165772	0.21159	0.114112	0.0408698	0.127844	0.165003	0.10202	0.0688835	0.0114836	0.0300725	0.0753956	0.0409181	0.021885	0.0171472	0.28532	0.211754	0.191031	0.0741366	0.317951	0.289841	0.0833342	0.0991216	0.380927	0.274336	0.140145	0.0589928	0.0839622	0.204074	0.0134459	0.0155592	0.0670969	0.0489321	0.0906583	0.113416	0.266559	0.111903	0.117188	0.145959	0.151208	0.126906	0.0044665	0.0851841	0.0698675	0.00578626
0.95	0.413044	0.0210157	0.0917317	0.146135	0.0933215	0.198197	0.200743	0.102276	0.049239	0.154489	0.231416	0.0519809	0.0136355	0.00160696	0.043871	0.0522273	0.0437989	0.198733	0.179893	0.308582	0.153714	0.168685	0.17102	0.259908	0.264832	0.324971	0.0996654	0.175908	0.305414	0.323353	0.0527414	0.0878911	0.0211084	0.142765	0.0118685	0.0628094	0.0411522	0.0381316	0.0973935	0.249283	0.0738367	0.0797403	0.208935	0.138019	0.0840697	0.19956	0.015776	0.0231649	0.0859582
1	0.429435	0.022397	0.144744	0.119396	0.0537986	0.143385	0.237377	0.201786	0.0834142	0.0318716	0.1545	0.038019	0.042717	0.00831244	0.00878786	0.0292256	0.258057	0.0309541	0.203057	0.329171	0.137827	0.341951	0.163215	0.244727	0.306136	0.295986	0.157631	0.509974	0.337028	0.264117	0.111999	0.0915061	0.0450156	0.0174742	0.176757	0.0580673	0.0422419	0.0511456	0.0804538	0.227681	0.0632118	0.158695	0.146976	0.148058	0.0885121	0.121333	0.0441541	0.0512981	0.0738451
1.05	0.449998	0.0228471	0.173935	0.113688	0.0841176	0.0663063	0.248524	0.20575	0.144098	0.101913	0.0349791	0.159093	0.0254965	0.0752163	0.0500174	0.0101016	0.0155977	0.176925	0.0410538	0.0779451	0.122462	0.253455	0.243139	0.273647	0.139558	0.103845	0.277143	0.42972	0.273537	0.518536	0.259207	0.350043	0.126084	0.170218	0.13839	0.0700359	0.0216346	0.299643	0.0288502	0.0238285	0.0568983	0.200059	0.0507615	0.116997	0.258665	0.0887348	0.144519	0.123538	0.0995712
1.1	0.470417	0.023786	0.356446	0.0753756	0.0813136	0.0674117	0.185102	0.157214	0.19456	0.0992455	0.0773325	0.101676	0.106783	0.0619603	0.0729186	0.0123438	0.00836379	0.182994	0.0253785	0.135434	0.0933019	0.104962	0.396146	0.217404	0.232296	0.408469	0.0527456	0.408805	0.236126	0.267522	0.323616	0.370424	0.35334	0.177697	0.232767	0.0620333	0.0536585	0.0811086	0.249015	0.0232856	0.0825308	0.164787	0.0565615	0.0956984	0.225627	0.163366	0.0971537	0.177307	0.240187
1.15	0.474327	0.0221025	0.355348	0.212248	0.0734393	0.133546	0.0639733	0.183109	0.181521	0.201271	0.0300152	0.0439562	0.168823	0.0622944	0.0434628	0.0492158	0.0833169	0.0300226	0.132952	0.15666	0.0327753	0.226613	0.417937	0.176117	0.214563	0.28691	0.130099	0.572529	0.265581	0.141982	0.565316	0.375933	0.319956	0.236186	0.127952	0.0697121	0.101195	0.0433187	0.16721	0.0599976	0.208529	0.0336478	0.081868	0.146845	0.180517	0.190898	0.119317	0.262669	0.0550863
1.2	0.487012	0.0222644	0.117202	0.121674	0.197612	0.0660998	0.157809	0.199802	0.0481677	0.18395	0.0598511	0.168246	0.0324035	0.104872	0.231816	0.0354758	0.0698651	0.153863	0.0721212	0.0338209	0.185805	0.382756	0.132223	0.168707	0.43506	0.545776	0.562289	0.19896	0.300346	0.551427	0.3497	0.341749	0.138458	0.115005	0.066184	0.0680254	0.0293664	0.352614	0.176845	0.0474253	0.0783472	0.134268	0.0659326	0.154573	0.219483	0.388069	0.0721694	0.118413	0.0105909
1.25	0.499427	0.0249225	0.384793	0.136958	0.181573	0.177806	0.0590491	0.171836	0.0948546	0.13204	0.0576977	0.0083534	0.103896	0.108195	0.0825712	0.284966	0.042305	0.0306008	0.0847792	0.113361	0.0806939	0.0892246	0.15075	0.155454	0.115132	0.287016	0.201832	0.541986	0.309539	0.292371	0.28479	0.553932	0.371884	0.238417	0.155672	0.118814	0.142728	0.0867892	0.0841129	0.583947	0.0236776	0.048508	0.178654	0.063918	0.105419	0.193724	0.314577	0.161069	0.142457
1.3	0.496368	0.0229609	0.294106	0.14278	0.163133	0.189107	0.0792852	0.0991076	0.11246	0.0915167	0.0441484	0.02413	0.10237	0.197747	0.261264	0.0591638	0.0915743	0.038515	0.0374733	0.0941023	0.155942	0.0619191	0.168117	0.10514	0.204156	0.591102	0.202133	0.299634	0.610602	0.290863	0.297089	0.550757	0.258979	0.216211	0.149262	0.218106	0.0967058	0.0772023	0.216891	0.244227	0.0826119	0.116707	0.147021	0.0925532	0.117702	0.454372	0.132715	0.257545	0.088383
1.35	0.493527	0.0204381	0.311829	0.158392	0.174828	0.180788	0.0655875	0.125849	0.172621	0.142651	0.0321527	0.0510105	0.0270543	0.0611856	0.455839	0.0426362	0.153866	0.104932	0.0513471	0.0339992	0.181951	0.114011	0.0415416	0.108993	0.121528	0.199283	0.389768	0.486354	0.0983014	0.587166	0.578242	0.272146	0.285338	0.453847	0.236331	0.288107	0.250445	0.171439	0.0916157	0.189934	0.0331474	0.0568984	0.180398	0.0756761	0.116173	0.106726	0.380395	0.223989	0.214966
1.4	0.510221	0.0233408	0.354942	0.130649	0.167376	0.167897	0.306374	0.148863	0.0484677	0.0579559	0.078862	0.00711684	0.134963	0.138068	0.139611	0.167435	0.00935167	0.0186012	0.0857546	0.167065	0.0803008	0.080402	0.22283	0.29583	0.404929	0.162667	0.21698	0.554091	0.606848	0.283809	0.235854	0.427421	0.309038	0.166437	0.188692	0.143517	0.130188	0.0513568	0.35299	0.130646	0.158543	0.0709941	0.149633	0.330131	0.145621	0.331346	0.229176	0.0284068	0.463206
1.45	0.520083	0.0229358	0.392267	0.0807922	0.153847	0.037447	0.1805	0.0470689	0.105228	0.0129259	0.0660572	0.0430082	0.34254	0.2505	0.154352	0.0156961	0.0206992	0.0569076	0.066777	0.134516	0.113414	0.163494	0.3078	0.315362	0.217904	0.534261	0.181181	0.57998	0.577559	0.201445	0.220337	0.462715	0.186394	0.254411	0.187686	0.224633	0.282384	0.0806632	0.508941	0.108756	0.116247	0.0910596	0.308318	0.17035	0.239823	0.202551	0.0432065	0.245852	0.539631
1.5	0.529033	0.0226189	0.355274	0.110314	0.135883	0.115983	0.0921164	0.132258	0.0131885	0.00938699	0.183373	0.089335	0.266683	0.0163498	0.0350287	0.0811295	0.0747185	0.0470511	0.169614	0.0551481	0.331322	0.273669	0.185206	0.430952	0.466112	0.208397	0.550519	0.521996	0.182874	0.221373	0.326083	0.273969	0.237554	0.221266	0.414551	0.0751347	0.0631397	0.156662	0.434838	0.0783649	0.15407	0.299239	0.149114	0.252552	0.305721	0.118784	0.291325	0.341513	0.414507
1.55	0.538862	0.0233997	0.268436	0.128508	0.124636	0.285664	0.0757251	0.175009	0.0386146	0.010905	0.0370703	0.177207	0.0479716	0.0313687	0.126293	0.0312949	0.0712303	0.0861004	0.134684	0.247152	0.3115	0.10087	0.342091	0.388151	0.576555	0.169346	0.499941	0.49787	0.230434	0.135199	0.458798	0.253596	0.397852	0.400257	0.154016	0.122823	0.128435	0.401217	0.108212	0.244912	0.104691	0.228098	0.2025	0.103555	0.471035	0.38025	0.450743	0.516374	0.29052
1.6	0.550689	0.0247454	0.313078	0.271734	0.203154	0.0408512	0.10201	0.00589873	0.0865111	0.0718195	0.190656	0.0992496	0.122066	0.0401864	0.0170927	0.175721	0.259342	0.133066	0.307583	0.31901	0.413073	0.482942	0.197157	0.476358	0.483967	0.126919	0.2305	0.410074	0.422306	0.460433	0.151058	0.116376	0.0593326	0.100228	0.46677	0.312796	0.0934713	0.182951	0.25307	0.180455	0.443748	0.548914	0.512197	0.494543	0.37942	0.406411	0.186602	0.442789	0.427877
1.65	0.570343	0.0254301	0.349109	0.0414602	0.189595	0.108826	0.0323282	0.0418763	0.0431399	0.0307061	0.0820513	0.0193069	0.194297	0.0448122	0.0288232	0.096323	0.209999	0.141896	0.344242	0.274972	0.324395	0.371536	0.553427	0.190324	0.461445	0.360463	0.209913	0.189262	0.615813	0.485991	0.210437	0.195365	0.0818022	0.133322	0.268296	0.100475	0.161612	0.226632	0.102672	0.569147	0.474003	0.742082	0.559841	0.39352	0.523439	0.251581	0.275775	0.400041	0.370562
1.7	0.567354	0.0230642	0.0977039	0.101257	0.156729	0.0156295	0.0706437	0.0239697	0.00690206	0.0507138	0.0666234	0.0301258	0.140324	0.0299358	0.274635	0.200386	0.281667	0.309935	0.31715	0.307799	0.37424	0.547054	0.129863	0.340007	0.513769	0.187587	0.332907	0.688809	0.197584	0.326219	0.114213	0.0944943	0.753322	0.0832661	0.181282	0.154252	0.14662	0.413726	0.649495	0.701404	0.801591	0.450006	0.504173	0.340767	0.360702	0.249532	0.368138	0.3798	0.362397
1.75	0.588514	0.0258685	0.190538	0.0744451	0.143315	0.0566636	0.0319537	0.115796	0.0695815	0.0356743	0.00591366	0.136296	0.0497918	0.172977	0.0533843	0.0602282	0.215752	0.0863469	0.254779	0.345963	0.278817	0.270608	0.357833	0.389033	0.0840967	0.491878	0.446035	0.333639	0.386279	0.449483	0.275197	0.215944	0.138798	0.316465	0.372778	0.155983	0.152543	0.125964	0.520232	0.530757	0.86922	0.780363	0.66764	0.566687	0.369227	0.474971	0.325228	0.235914	0.418615
1.8	0.580204	0.0238145	0.222418	0.0112164	0.051454	0.024339	0.175148	0.088823	0.0710208	0.0818079	0.064113	0.0380973	0.146729	0.107648	0.114538	0.0476949	0.216544	0.267581	0.308488	0.275263	0.253449	0.310457	0.355089	0.176822	0.425996	0.649251	0.390456	0.470759	0.553994	0.143927	0.248836	0.161928	0.264713	0.107833	0.518963	0.147864	0.0749849	0.482541	0.509799	0.675229	0.923355	0.631605	0.806046	0.424726	0.52594	0.426798	0.301303	0.311192	0.579612
1.85	0.606108	0.0248966	0.245185	0.0641041	0.0229301	0.118085	0.158164	0.0998844	0.0820924	0.0265437	0.0268926	0.197293	0.0803269	0.209293	0.0975645	0.24271	0.178219	0.243709	0.301684	0.264157	0.250035	0.220925	0.502569	0.129824	0.623711	0.720123	0.694845	0.582714	0.658335	0.218094	0.282169	0.126994	0.189465	0.135033	0.0751828	0.337462	0.478686	0.790176	0.712033	0.780506	0.757512	0.63553	0.584981	0.341543	0.388969	0.362671	0.589623	0.504039	0.492902
1.9	0.62277	0.027068	0.102438	0.0258665	0.0186304	0.170564	0.181536	0.0863064	0.0588702	0.0200013	0.376377	0.144098	0.148422	0.18312	0.0693496	0.19746	0.212899	0.229126	0.288423	0.211158	0.155268	0.359099	0.397468	0.222707	0.693464	0.399109	0.839158	0.693877	0.47596	0.233355	0.381215	0.197506	0.442333	0.0647344	0.356919	0.442659	0.744014	0.887493	0.598858	0.929849	0.597262	0.820453	0.392077	0.504735	0.431371	0.429395	0.267565	0.37397	0.409611
1.95	0.617073	0.0257119	0.237608	0.0146496	0.109577	0.00621853	0.16044	0.218284	0.16059	0.113391	0.0893967	0.141494	0.245763	0.242491	0.289477	0.128394	0.0555717	0.264173	0.168904	0.21586	0.241186	0.148192	0.266211	0.298591	0.534064	0.261612	0.386185	0.511626	0.977122	0.498475	0.482614	0.539337	0.180106	0.16392	0.0545556	0.337834	0.395066	0.579342	0.838011	0.717121	0.736725	0.753866	0.756206	0.591343	0.558589	0.428777	0.508765	0.234565	0.579409
2	0.618658	0.0259403	0.0943105	0.0992697	0.0892923	0.230568	0.198299	0.22028	0.131878	0.264144	0.0893971	0.378638	0.186472	0.297143	0.0307528	0.0715461	0.203423	0.204342	0.192962	0.16762	0.254694	0.223578	0.447517	0.57783	0.749702	0.488151	0.621449	0.732503	0.501784	0.487847	0.501737	0.278809	0.274683	0.197459	0.283948	0.3381	0.442438	0.594772	0.613666	0.673563	0.842797	0.575099	0.937908	0.54409	0.776539	0.485023	0.364116	0.609181	0.202462
2.05	0.630057	0.0277934	0.0458965	0.0790156	0.0369085	0.213662	0.233368	0.218699	0.205675	0.0232781	0.117292	0.173135	0.297597	0.212433	0.151103	0.142287	0.0407997	0.255925	0.198617	0.116597	0.283731	0.195595	0.370264	0.504326	0.724692	0.902751	0.589864	0.42901	0.706619	0.5134	0.672191	0.295159	0.399471	0.071146	0.715276	0.395388	0.575204	0.661075	0.503952	0.796463	0.679674	0.760848	0.70197	0.698801	0.703992	0.418684	0.3672	0.17375	0.465551
2.1	0.615405	0.025322	0.0735029	0.132121	0.0528439	0.208058	0.253013	0.231111	0.0260804	0.196028	0.12912	0.104456	0.46441	0.353611	0.15969	0.311542	0.0995953	0.0793834	0.253364	0.127433	0.21919	0.224603	0.326563	0.426623	0.305333	0.873592	1.04676	0.412328	0.401606	0.732838	0.710115	0.569321	0.405804	0.258737	0.112008	0.385501	0.91629	0.567839	0.616835	0.524348	0.629466	0.636815	0.826655	0.540471	0.896368	0.650596	0.629811	0.422961	0.187524
2.15	0.628835	0.0262293	0.042773	0.119109	0.173652	0.0431585	0.269725	0.332273	0.0783315	0.260128	0.217123	0.179624	0.1156	0.187621	0.227791	0.442358	0.251511	0.207751	0.262649	0.162348	0.0370748	0.146307	0.0875563	0.175763	0.364276	0.374038	0.655877	0.394848	1.01386	0.791514	0.409413	0.422129	0.970948	0.597133	0.54049	0.365547	0.423338	0.445245	1.03353	0.633917	0.507389	0.639982	0.486899	0.78321	0.614031	0.737948	0.823118	0.597987	0.630611
2.2	0.652271	0.0264903	0.212108	0.158766	0.148705	0.0688199	0.442872	0.0922033	0.386609	0.280574	0.0641178	0.131137	0.129245	0.195979	0.264196	0.230488	0.354197	0.161202	0.297333	0.102503	0.105996	0.124661	0.180653	0.301932	0.415491	0.553073	0.802278	0.482495	0.765694	0.741417	0.418554	0.606523	0.847982	0.560799	0.634363	0.397429	0.144921	0.435777	0.625253	1.05339	0.506859	0.633337	0.499713	0.645455	0.574545	0.753041	0.648589	0.738457	0.632248
2.25	0.660059	0.0263745	0.189248	0.108615	0.135247	0.176607	0.0814891	0.112418	0.436221	0.41018	0.136331	0.0713828	0.18344	0.113025	0.230275	0.259411	0.177894	0.450132	0.304221	0.184759	0.24401	0.180544	0.112208	0.219923	0.12992	0.351628	0.450026	0.673919	0.937402	0.332318	0.717114	0.774403	0.595098	0.515253	0.775867	0.671604	0.917739	0.226124	0.517534	0.675674	0.696129	0.951408	0.624483	0.482756	0.635947	0.451004	0.713357	0.724132	0.560443
2.3	0.675555	0.0264042	0.147469	0.161758	0.238081	0.144268	0.42696	0.463574	0.267553	0.111002	0.202312	0.0733182	0.138842	0.202101	0.248986	0.307022	0.267411	0.36607	0.314451	0.1338	0.291637	0.184827	0.022299	0.152817	0.220169	0.409044	0.561848	0.788492	0.699048	0.289546	0.747334	1.01599	0.499379	0.45401	0.955888	0.968392	0.500413	0.25672	0.641683	0.562036	0.752535	0.565489	1.13096	0.474768	0.655664	0.449506	0.629312	0.681694	0.683765
2.35	0.698828	0.0279216	0.312395	0.137625	0.220415	0.328265	0.00838051	0.453549	0.256037	0.218063	0.289631	0.115411	0.0274463	0.07807	0.246344	0.29807	0.322363	0.21282	0.223907	0.447551	0.267296	0.213335	0.283286	0.0674669	0.0370882	0.243017	0.257518	0.452548	0.525877	0.670282	0.588806	0.589651	0.301582	0.982116	0.904659	0.462998	0.607174	1.31471	0.521983	0.705478	0.747548	0.798488	0.59986	0.689596	0.914211	0.634862	0.450434	0.593932	0.549265
2.4	0.689759	0.0274641	0.368275	0.160762	0.3107	0.0897628	0.181034	0.182693	0.232974	0.444451	0.206316	0.0876479	0.0349814	0.0426424	0.140444	0.278337	0.340175	0.257453	0.323106	0.238915	0.343593	0.320355	0.212558	0.20144	0.0762829	0.0752571	0.276477	0.381419	0.572088	0.638011	0.481137	0.539163	0.642948	0.438001	0.875742	0.810672	0.569921	0.902976	0.772243	0.593605	0.727698	0.961244	0.870396	0.717786	0.527658	1.1935	0.434163	0.631888	0.545938
2.45	0.677634	0.0269818	0.341374	0.160665	0.0793613	0.359479	0.197695	0.20078	0.473803	0.360985	0.18399	0.0260758	0.0421946	0.0765189	0.355148	0.322009	0.218486	0.327575	0.298624	0.195833	0.489983	0.310563	0.122127	0.149326	0.141662	0.0403244	0.484372	0.686406	0.441692	0.453162	0.556555	0.849445	0.39139	0.785313	1.02903	0.847156	0.465776	0.630937	0.70507	1.02759	1.00496	0.719206	0.57454	0.70458	0.894407	0.591257	0.549725	0.49311	0.459736
2.5	0.690134	0.0272237	0.397075	0.24839	0.3382	0.37876	0.0976191	0.418647	0.349893	0.334364	0.079457	0.0848145	0.207554	0.345921	0.213393	0.348104	0.298916	0.290579	0.243355	0.490369	0.243504	0.10282	0.26696	0.0862425	0.0610332	0.304358	0.584656	0.486306	0.389559	0.467204	0.741366	0.781276	0.330736	0.995682	1.40399	0.43926	0.914171	0.739812	0.455427	1.10988	0.865543	0.856448	0.702673	0.487579	1.17104	0.531201	0.472978	0.527542	0.861513
2.55	0.684367	0.0272342	0.405609	0.0448653	0.3571	0.154729	0.0669655	0.25579	0.315591	0.0269682	0.0845921	0.130468	0.25021	0.161627	0.339321	0.301477	0.281105	0.276009	0.236032	0.305877	0.181633	0.187112	0.208588	0.131722	0.0761608	0.330386	0.395218	0.410736	0.435945	0.417842	0.647918	0.67316	0.63985	0.472045	1.36295	0.844154	0.578437	1.0692	0.488885	0.621684	0.9342	1.0267	0.687345	0.514513	0.654065	1.03122	0.475847	0.463903	0.618433
2.6	0.687207	0.0272595	0.457588	0.326945	0.142673	0.149142	0.211095	0.222603	0.0818411	0.0586314	0.139816	0.163412	0.19069	0.377774	0.311651	0.315969	0.264643	0.24994	0.170872	0.298048	0.302772	0.145138	0.311795	0.152189	0.433376	0.483848	0.378187	0.461532	0.598708	0.566501	0.59638	0.939425	0.723586	0.818449	0.534631	0.724859	0.775848	0.654269	0.638633	1.08573	0.840421	0.856445	0.650821	0.590297	0.900942	0.498092	0.670108	0.157061	0.352761
2.65	0.696014	0.0285242	0.196701	0.352934	0.136101	0.353638	0.15598	0.0757663	0.0828782	0.113481	0.175737	0.155498	0.268551	0.341644	0.308446	0.271508	0.256727	0.233447	0.121008	0.438059	0.255461	0.194053	0.354445	0.532212	0.331826	0.391378	0.646732	0.521413	0.508295	0.771833	1.29592	0.379909	0.992718	0.653118	0.50902	0.954542	0.674223	0.901213	1.04168	0.631956	0.615154	0.532962	0.811079	0.652052	0.181319	0.416556	0.384109	0.378835	0.034733
2.7	0.696838	0.0285934	0.641733	0.2028	0.333851	0.21917	0.140035	0.143059	0.183904	0.154303	0.179933	0.257916	0.373612	0.289444	0.309109	0.241412	0.233336	0.224547	0.350464	0.350512	0.22199	0.118204	0.360863	0.283786	0.555158	0.569201	0.438723	0.652466	1.08563	0.772671	0.959744	1.18431	0.426065	0.620678	0.989827	1.06033	1.07368	0.790511	0.802254	0.567838	0.550759	0.682761	0.296254	0.458406	0.418593	0.270894	0.3355	0.0898495	0.136637
2.75	0.679217	0.0275452	0.674847	0.175065	0.205574	0.203241	0.130861	0.25607	0.190719	0.181528	0.240387	0.336085	0.26854	0.297854	0.236947	0.13976	0.18038	0.419594	0.39459	0.206674	0.170606	0.291499	0.298562	0.486198	0.488251	0.629288	0.948633	0.645073	0.454812	1.15162	0.893079	0.565945	0.6594	1.11735	0.751953	0.831207	1.00595	0.746513	0.616246	1.12493	0.313406	0.630523	0.456644	0.287335	0.400817	0.230619	0.0692292	0.193472	0.259873
2.8	0.694351	0.029398	0.433555	0.375638	0.189938	0.223293	0.176144	0.193134	0.186031	0.158627	0.241963	0.327941	0.25202	0.237443	0.147251	0.248253	0.265396	0.449973	0.414666	0.282555	0.226093	0.321554	0.435292	0.427912	0.67506	0.931983	0.523342	0.931078	0.631667	0.863683	1.05082	0.589597	1.50305	0.787962	0.92712	1.0063	0.919209	0.681609	0.761248	0.338213	0.661023	0.637965	0.315643	0.426442	0.37042	0.225239	0.16757	0.277736	0.341425
2.85	0.702007	0.0291399	0.399184	0.288904	0.240804	0.193088	0.213802	0.167063	0.172371	0.188636	0.313081	0.244263	0.169651	0.255727	0.213165	0.304885	0.28443	0.51316	0.357715	0.135057	0.471707	0.389894	0.569612	0.983972	0.489699	0.744013	1.1821	0.462392	1.01956	1.09953	1.07172	1.07835	0.969833	0.959751	0.819504	0.702444	0.745535	0.224849	0.685838	0.617724	0.461049	0.466971	0.413749	0.190531	0.179135	0.25478	0.479251	0.576668	0.705633
2.9	0.711216	0.0291607	0.699676	0.253987	0.153242	0.191917	0.154482	0.173519	0.107982	0.172159	0.26894	0.151084	0.292258	0.225672	0.34598	0.458831	0.34766	0.607487	0.230308	0.0943569	0.420884	0.32401	0.848038	0.536057	0.621507	0.945587	0.991438	0.521164	1.06708	0.993918	0.697999	1.30089	0.907432	0.891899	0.793738	0.391844	0.520387	0.685041	0.451921	0.355661	0.415742	0.203457	0.18234	0.392694	0.519884	0.563524	0.523033	0.071145	0.529854
2.95	0.725301	0.0300298	0.553538	0.265481	0.201885	0.197852	0.122322	0.0947762	0.199344	0.187559	0.264775	0.242208	0.343022	0.400457	0.55771	0.543516	0.411059	0.445617	0.167938	0.102629	0.329849	0.475085	0.454261	0.608586	0.78326	0.701564	1.0183	0.567844	1.61356	0.674677	0.882943	0.946599	0.919269	0.883196	0.363886	0.772227	0.551133	0.496712	0.40874	0.283406	0.203246	0.276737	0.423042	0.661807	0.488488	1.13299	0.471188	0.832522	1.05784
3	0.737956	0.0301985	0.509581	0.252442	0.165109	0.093447	0.109266	0.136603	0.105102	0.31165	0.225698	0.350453	0.394975	0.360749	0.655012	0.625417	0.306818	0.390792	0.189199	0.179405	0.530605	0.728664	0.651472	0.786866	0.549395	0.818063	1.10564	1.5691	1.14183	0.846583	1.25166	0.679071	0.994	0.174075	0.733354	0.690836	0.384444	0.478075	0.347933	0.303152	0.308747	0.621888	0.51772	0.589662	0.183299	0.289054	1.01195	0.465195	1.03346
[truncated: 1,579 more columns]

## Sheet: Supp Fig 1c
Purification of RsaA and CysRsaA
Size exclusion Chromatograms of WT RsaA			Size exclusion Chromatograms of CysRsaA				Coomassie-stained SDS-PAGE Gel of Purified CysRsaA and WT RsaA
Elution Volume (CV)	CysRsaA Absorbance at 215 nm (mAU)		Elution Volume (CV)	WT RsaA Absorbance at 215 nm (mAU)		Lane:	1	2	3	4
-0.0458317	92.513		-0.0458265	72.523			Ladder	Empty	CysRsaA	WT RsaA
-0.0455551	44.218		-0.0455487	36.193
-0.0452773	6.405		-0.0452709	-6.558
-0.0449995	-0.831		-0.0449931	-15.852								Ladder (kDa):	250
-0.0447217	-1.924		-0.0447152	-17.659									150
-0.0444439	-1.841		-0.0444377	-17.202									100
-0.0441662	-1.114		-0.0441599	-15.927									75
-0.0438884	-0.185		-0.0438821	-14.53									50
-0.0436107	0.855		-0.0436043	-12.949									37
-0.0433329	1.537		-0.0433265	-11.724									25
-0.0430551	2.043		-0.0430487	-10.873									20
-0.0427773	2.203		-0.0427709	-10.481									15
-0.0424995	2.25		-0.0424931	-10.342
-0.0422217	2.121		-0.0422154	-10.297
-0.0419439	1.845		-0.0419377	-10.258
-0.0416662	1.806		-0.0416599	-10.212
-0.0413884	1.9		-0.0413821	-10.121
-0.0411107	1.766		-0.0411043	-10.19
-0.0408329	1.527		-0.0408265	-10.382
-0.0405551	1.401		-0.0405487	-10.557
-0.0402773	1.148		-0.0402709	-10.7
-0.0399995	1.025		-0.0399931	-10.817
-0.0397217	1.163		-0.0397153	-10.785
-0.0394439	1.241		-0.0394377	-10.599
-0.0391662	1.376		-0.0391599	-10.649
-0.0388884	1.043		-0.0388821	-10.702
-0.0386107	0.894		-0.0386043	-10.532
-0.0383329	0.502		-0.0383265	-10.438
-0.0380551	0.234		-0.0380487	-10.491
-0.0377773	0.083		-0.0377709	-10.8
-0.0374995	0.053		-0.0374931	-11.044
-0.0372217	0.057		-0.0372155	-11.076
-0.0369439	0		-0.0369377	-11.138
-0.0366661	-0.099		-0.0366599	-11.207
-0.0363885	-0.26		-0.0363821	-11.08
-0.0361107	-0.422		-0.0361043	-11.012
-0.0358329	-0.521		-0.0358265	-10.965
-0.0355551	-0.768		-0.0355487	-10.911
-0.0352773	-0.958		-0.0352709	-10.922
-0.0349995	-0.981		-0.0349931	-10.915
-0.0347217	-0.956		-0.0347155	-10.873
-0.0344439	-1.024		-0.0344377	-10.842
-0.0341661	-0.907		-0.0341599	-10.808
-0.0338885	-0.639		-0.0338821	-10.695
-0.0336107	-0.496		-0.0336043	-10.605
-0.0333329	-0.264		-0.0333265	-10.669
-0.0330551	-0.109		-0.0330487	-10.672
-0.0327773	0.086		-0.0327709	-10.757
-0.0324995	0.137		-0.0324931	-10.875
-0.0322217	0.225		-0.0322154	-10.911
-0.0319439	0.468		-0.0319376	-10.953
-0.0316661	0.525		-0.0316598	-10.901
-0.0313883	0.634		-0.031382	-10.747
-0.0311106	0.568		-0.0311042	-10.584
-0.0308328	0.504		-0.0308264	-10.58
-0.030555	0.649		-0.0305486	-10.607
-0.0302772	0.76		-0.0302708	-10.699
-0.0299995	0.536		-0.0299931	-10.779
-0.0297217	0.524		-0.0297154	-10.822
-0.0294439	0.739		-0.0294376	-10.755
-0.0291661	0.613		-0.0291598	-10.847
-0.0288884	0.324		-0.028882	-10.885
-0.0286106	0.261		-0.0286042	-10.919
-0.0283328	0.308		-0.0283264	-10.852
-0.028055	0.384		-0.0280486	-10.792
-0.0277772	0.338		-0.0277708	-10.75
-0.0274994	0.257		-0.0274932	-10.679
-0.0272216	0.045		-0.0272154	-10.664
-0.0269438	0.196		-0.0269376	-10.626
-0.0266662	0.516		-0.0266598	-10.567
-0.0263884	0.786		-0.026382	-10.484
-0.0261106	0.775		-0.0261042	-10.449
-0.0258328	0.771		-0.0258264	-10.432
-0.0254983	0.943		-0.0255486	-10.557
-0.0252772	0.953		-0.0252708	-10.622
-0.0249994	1.155		-0.0249931	-10.767
-0.0247216	1.212		-0.0247153	-10.632
-0.0244438	1.255		-0.0244375	-10.578
-0.0241661	1.094		-0.0241598	-10.534
-0.0238883	1.097		-0.023882	-10.543
-0.0236106	1.342		-0.0236042	-10.376
-0.0233328	1.686		-0.0233264	-10.202
-0.023055	1.932		-0.0230486	-10.213
-0.0227772	2.36		-0.0227708	-10.256
-0.0224994	2.431		-0.0224931	-10.335
-0.0222216	2.578		-0.0222153	-10.415
-0.0219438	2.79		-0.0219375	-10.379
-0.0216661	2.804		-0.0216597	-10.218
-0.021386	2.906		-0.0213819	-10.078
-0.0211105	2.891		-0.0211041	-10.08
-0.0208327	3.063		-0.0208263	-10.186
-0.0205549	3.285		-0.0205485	-10.284
-0.0202771	3.353		-0.0202707	-10.182
-0.0199993	3.585		-0.0199931	-10.352
-0.0197215	3.736		-0.0197153	-10.307
-0.0194437	4.154		-0.0194375	-10.299
-0.0191661	4.426		-0.0191597	-10.342
-0.0188883	4.369		-0.0188819	-10.272
-0.0186105	4.481		-0.0186041	-10.16
-0.0183327	4.596		-0.0183263	-10.055
-0.0180549	4.686		-0.0180485	-10.132
-0.0177771	4.712		-0.0177709	-10.141
-0.0174993	4.975		-0.0174931	-10.161
-0.0172215	5.119		-0.0172153	-10.152
-0.0169439	5.376		-0.0169375	-10.228
-0.0166661	5.605		-0.0166597	-10.084
-0.0163883	5.713		-0.0163819	-10.046
-0.0161105	5.883		-0.0161041	-10.15
-0.0158327	6.068		-0.0158263	-10.239
-0.0155549	5.963		-0.0155485	-10.188
-0.0152771	6.034		-0.0152708	-10.109
-0.0149993	6.162		-0.014993	-10.021
-0.0147215	6.061		-0.0147152	-9.947
-0.0144438	6.234		-0.0144374	-9.927
-0.014166	6.312		-0.0141596	-9.845
-0.0138882	6.423		-0.0138818	-9.844
-0.0136104	6.468		-0.013604	-9.906
-0.0133326	6.64		-0.0133262	-9.94
-0.0130548	6.902		-0.0130484	-10.038
-0.012777	6.916		-0.0127708	-10.054
-0.0124993	6.966		-0.012493	-10.021
-0.0122215	7.146		-0.0122152	-9.944
-0.0119438	7.343		-0.0119374	-9.859
-0.011666	7.591		-0.0116597	-9.694
-0.0113883	7.663		-0.0113819	-9.671
-0.0111105	7.807		-0.0111041	-9.665
-0.0108327	7.873		-0.0108263	-9.695
-0.0105549	7.783		-0.0105486	-9.716
-0.0102771	7.742		-0.0102709	-9.676
-0.00999936	7.764		-0.00999314	-9.645
-0.00972158	7.735		-0.00971537	-9.496
-0.00944381	7.705		-0.0094376	-9.481
-0.00916617	7.816		-0.00902898	-9.421
-0.0088884	8.005		-0.00888203	-9.439
-0.00861062	8.116		-0.00860426	-9.461
-0.00833284	8.335		-0.00832649	-9.619
-0.00805506	8.344		-0.00804885	-9.675
-0.00777728	8.09		-0.00777107	-9.624
-0.0074995	8.046		-0.00749329	-9.635
-0.00722186	8.313		-0.00721552	-9.608
-0.00694408	8.497		-0.00693774	-9.566
-0.0066663	8.713		-0.00665996	-9.682
-0.00638852	8.717		-0.00638218	-9.94
-0.00611074	8.689		-0.00610441	-10.001
-0.00583295	8.754		-0.00582664	-10.053
-0.00555517	8.687		-0.005549	-10.055
-0.0052774	8.527		-0.00527123	-10.037
-0.00499963	8.718		-0.00499345	-10.074
-0.00472199	8.736		-0.00471568	-9.985
-0.00444421	8.761		-0.00443791	-9.92
-0.00416643	8.69		-0.00416013	-9.953
-0.00388865	8.784		-0.00388236	-10.013
-0.00361087	8.777		-0.00360459	-9.991
-0.00333309	8.615		-0.00332681	-9.98
-0.00305531	8.657		-0.00304917	-9.878
-0.00277754	8.626		-0.00277139	-9.751
-0.00249976	8.526		-0.00249362	-9.744
-0.00222211	8.495		-0.00221585	-9.726
-0.00194433	8.474		-0.00193807	-9.568
-0.00166655	8.482		-0.0016603	-9.48
-0.00138877	8.381		-0.00138253	-9.476
-0.001111	8.376		-0.00110476	-9.485
-0.000833225	8.386		-0.000826983	-9.559
-0.000555452	8.295		-0.000549348	-9.702
-0.00027767	8.14		-0.000271575	-9.594
2.33253e-06	8.16		6.20286e-06	-9.553
0.000277746	8.16		0.000283972	-9.553
0.000555531	14.656		0.000561754	-3.123
0.000833313	11.882		0.000839535	-3.786
0.0011111	8.387		0.00111732	-8.35
0.00138889	7.512		0.0013951	-9.748
0.00166668	7.198		0.00167274	-9.955
0.00194446	7.17		0.00195053	-9.908
0.00222224	7.281		0.00222832	-9.934
0.00249989	7.457		0.0025061	-9.713
0.00277767	7.684		0.00278389	-9.51
0.00305545	7.818		0.00306168	-9.327
0.00333323	7.764		0.00333947	-9.147
0.00361102	7.521		0.00361726	-9.099
0.0038888	7.472		0.00389504	-9.227
0.00416658	7.451		0.00417269	-9.271
0.00444436	7.425		0.00445048	-9.151
0.00472214	7.43		0.00472827	-9.034
0.00499978	7.31		0.00500605	-8.996
0.00527756	7.247		0.00528384	-8.929
0.00555534	6.995		0.00556163	-9.07
0.00583312	6.826		0.00583941	-9.236
0.0061109	6.764		0.0061172	-9.204
0.00638868	6.52		0.00639498	-9.197
0.00666647	6.414		0.00667263	-9.136
0.00694424	6.205		0.00695042	-9.066
0.00722203	6.175		0.00722821	-9.072
0.00749967	6.111		0.007506	-9.074
0.00777746	6.041		0.00778378	-9.205
0.00805524	6.206		0.00806157	-9.26
0.00833302	6.029		0.00833935	-9.296
0.0086108	5.987		0.00861713	-9.306
0.00888858	5.966		0.00889492	-9.292
0.00916636	5.859		0.00917256	-9.235
0.00944414	5.636		0.00945035	-9.128
0.00972192	5.531		0.00972813	-9.041
0.00999957	5.355		0.0100059	-9.011
0.0102774	5.203		0.0102837	-8.992
0.0105551	5.09		0.0105615	-8.99
0.0108329	5.08		0.0108393	-9.056
0.0111107	4.977		0.0111171	-8.98
0.0113885	4.957		0.0113947	-8.912
0.0116663	4.802		0.0116725	-8.873
0.011944	4.572		0.0119503	-8.927
0.0122217	4.546		0.0122281	-8.858
0.0124995	4.394		0.0125058	-8.793
0.0127772	4.449		0.0127836	-8.854
0.013055	4.372		0.0130614	-8.902
0.0133328	4.431		0.0133392	-8.838
0.0136106	4.204		0.013617	-8.801
0.0138884	4.187		0.0138946	-8.877
0.0141662	4.174		0.0141724	-8.883
0.0144439	4.219		0.0144502	-8.979
0.0147216	3.975		0.014728	-9.058
0.0149994	3.897		0.0150058	-9.115
0.0152772	3.838		0.0152836	-9.124
0.0155549	3.666		0.0155613	-9.042
0.0158327	3.493		0.0158391	-8.96
0.0161105	3.228		0.0161169	-8.892
0.0163883	3.185		0.0163946	-8.948
0.0166661	3.085		0.0166723	-9.09
0.0169439	3.175		0.0169501	-9.117
0.0172215	3.059		0.0172279	-9.09
0.0174993	2.961		0.0175057	-9.085
0.0177771	3.073		0.0177835	-8.964
0.0180549	2.954		0.0180612	-9.009
0.0183327	2.964		0.018339	-8.943
0.0186104	3.017		0.0186168	-8.973
0.0188882	3.188		0.0188945	-8.938
0.019166	3.151		0.0191722	-8.899
0.0194436	3.075		0.01945	-8.888
0.0197214	2.806		0.0197278	-8.936
0.0199992	2.83		0.0200056	-8.752
0.020277	2.652		0.0202834	-8.588
0.0205548	2.518		0.0205611	-8.58
0.0208326	2.448		0.0208389	-8.601
0.0211103	2.356		0.0211166	-8.654
0.0213881	2.183		0.0213944	-8.647
0.0216659	2.077		0.0216721	-8.59
0.0219436	2.021		0.0219499	-8.621
0.0222214	2.063		0.0222277	-8.613
0.0224992	2.16		0.0225055	-8.676
0.0227769	2.199		0.0227833	-8.649
0.0230547	2.213		0.0230611	-8.527
0.0233325	2.234		0.0233388	-8.392
0.0236103	2.245		0.0236165	-8.286
0.0238881	2.2		0.0238943	-8.255
0.0241659	2.136		0.024172	-8.356
0.0244435	2.125		0.0244498	-8.356
0.0247213	2.08		0.0247276	-8.389
0.0249991	2.059		0.0250054	-8.476
0.0252769	1.96		0.0252832	-8.382
0.0255546	1.892		0.0255609	-8.347
0.0258324	1.968		0.0258387	-8.402
0.0261102	1.899		0.0261163	-8.547
0.0263879	1.937		0.0263941	-8.599
0.0266657	1.925		0.0266718	-8.656
0.0269433	1.955		0.0269496	-8.711
0.0272211	1.872		0.0272273	-8.826
0.0274988	1.845		0.0275051	-9.012
0.0277766	1.84		0.0277829	-9.101
0.0280543	1.77		0.0280606	-9.327
0.0283321	1.857		0.0283384	-9.333
0.0286098	1.895		0.028616	-9.425
0.0288876	1.82		0.0288937	-9.582
0.0291652	1.724		0.0291715	-9.753
0.029443	1.772		0.0294493	-9.723
0.0297207	1.899		0.029727	-9.781
0.0299985	1.76		0.0300048	-9.856
0.0302762	1.754		0.0302825	-9.952
0.030554	1.831		0.0305603	-10.004
0.0308318	1.786		0.0308379	-10.418
0.0311095	1.695		0.0311157	-10.678
0.0313873	1.758		0.0313934	-10.992
0.0316649	1.578		0.0316712	-11.196
0.0319426	1.466		0.0319489	-11.416
0.0322204	1.513		0.0322267	-11.239
0.0324981	1.653		0.0325044	-11.098
0.0327759	1.761		0.0327822	-11.012
0.0330537	1.667		0.03306	-10.92
0.0333314	1.738		0.0333376	-10.98
0.0336092	1.716		0.0336153	-10.913
0.0338869	1.773		0.0338931	-10.973
0.0341646	1.757		0.0341709	-11.041
0.0344423	1.924		0.0344486	-11.083
0.0347201	1.891		0.0347264	-11.192
0.0349979	1.821		0.0350041	-11.323
0.0352756	1.858		0.0352819	-11.384
0.0355534	1.866		0.0355596	-11.495
0.0358312	2.026		0.0358373	-11.536
0.0361089	1.883		0.036115	-11.464
0.0363867	1.816		0.0363928	-11.399
0.0366643	1.925		0.0366705	-11.377
0.0369421	1.831		0.0369483	-11.555
0.0372198	1.899		0.037226	-11.868
0.0374976	1.879		0.0375038	-11.923
0.0377754	1.899		0.0377815	-11.871
0.0380531	1.954		0.0380592	-11.998
0.0383309	1.929		0.0383369	-12.28
0.0386086	2.163		0.0386147	-12.403
0.0388863	2.154		0.0388924	-12.506
0.039164	2.206		0.0391702	-12.91
0.0394418	2.235		0.039448	-13.155
0.0397195	2.206		0.0397257	-13.159
0.0399973	2.165		0.0400035	-13.143
0.040275	2.04		0.0402812	-13.368
0.0405528	1.917		0.0405588	-13.485
0.0408305	1.976		0.0408366	-13.706
0.0411083	1.957		0.0411144	-14.04
0.0413859	2.027		0.0413921	-14.017
0.0416637	1.993		0.0416699	-13.751
0.0419414	2.026		0.0419476	-13.463
0.0422192	2.051		0.0422254	-13.26
0.042497	1.968		0.0425031	-13.096
0.0427747	1.991		0.0427809	-13.12
0.0430525	2.016		0.0430585	-13.196
0.0433302	2.061		0.0433363	-13.067
0.043608	2.016		0.043614	-13.171
0.0438856	2.136		0.0438918	-13.129
0.0441634	2.205		0.0441695	-13.15
0.0444411	2.16		0.0444473	-13.299
0.0447189	2.133		0.0447251	-13.709
0.0449966	2.217		0.0450028	-13.879
0.0452744	2.228		0.0452806	-13.692
0.0455522	2.189		0.0455582	-13.608
0.0458299	2.12		0.0458359	-13.657
0.0461077	2.199		0.0461137	-13.614
0.0463853	2.162		0.0463915	-13.529
0.046663	2.146		0.0466692	-13.397
0.0469408	2.133		0.046947	-13.292
0.0472186	2.079		0.0472247	-13.274
0.0474963	1.99		0.0475025	-13.236
0.0477741	1.978		0.0477801	-13.161
0.0480518	1.995		0.0480578	-13.095
0.0483296	1.843		0.0483356	-12.973
0.0486072	1.8		0.0486134	-12.838
0.048885	1.846		0.0488911	-12.81
0.0491627	1.935		0.0491689	-12.598
0.0494405	1.884		0.0494466	-12.484
0.0497182	1.982		0.0497244	-12.484
0.049996	1.958		0.0500021	-12.514
0.0502737	2.009		0.0502798	-12.5
0.0505515	2.08		0.0505575	-12.363
0.0508293	2.058		0.0508353	-12.303
0.0511069	2.111		0.051113	-12.262
0.0513846	2.299		0.0513908	-12.255
0.0516624	2.273		0.0516685	-12.353
0.0519401	2.249		0.0519463	-12.27
0.0522179	2.22		0.0522241	-12.236
0.0524957	2.229		0.0525018	-12.19
0.0527734	2.304		0.0527794	-12.182
0.0530512	2.374		0.0530572	-12.274
0.053329	2.328		0.053335	-12.373
0.0536066	2.166		0.0536127	-12.139
0.0538843	2.149		0.0538905	-12.099
0.0541621	2.08		0.0541682	-11.931
0.0544399	2.047		0.054446	-11.816
0.0547176	2.09		0.0547237	-11.677
0.0549954	2.164		0.0550015	-11.572
0.0552732	2.264		0.0552791	-11.362
0.0555509	2.407		0.0555569	-11.368
0.0558287	2.512		0.0558347	-11.474
0.0561063	2.632		0.0561124	-11.455
0.0563841	2.581		0.0563902	-11.505
0.0566619	2.382		0.0566679	-11.495
0.0569396	2.328		0.0569457	-11.578
0.0572174	2.071		0.0572234	-11.581
0.0574951	2.09		0.0575011	-11.627
0.0577729	2.023		0.0577788	-11.711
0.0580507	1.943		0.0580566	-11.711
0.0583283	1.882		0.0583343	-11.851
0.058606	1.833		0.0586121	-11.777
0.0588838	1.878		0.0588898	-11.631
0.0591616	1.845		0.0591676	-11.513
0.0594393	1.847		0.0594453	-11.476
0.0597171	1.941		0.0597231	-11.379
0.0599948	1.691		0.0600007	-11.159
0.0602726	1.552		0.0602785	-11.126
0.0605503	1.342		0.0605562	-11.18
0.060828	1.259		0.060834	-11.294
0.0611057	1.138		0.0611118	-11.381
0.0613835	1.029		0.0613895	-11.411
0.0616612	0.84		0.0616673	-11.438
0.061939	0.835		0.061945	-11.351
0.0622167	0.904		0.0622228	-11.315
0.0624945	0.91		0.0625004	-11.441
0.0627723	0.96		0.0627781	-11.243
0.06305	0.896		0.0630559	-11.247
0.0633276	0.93		0.0633337	-11.259
0.0636054	0.535		0.0636114	-11.268
0.0638831	0.287		0.0638892	-11.197
0.0641609	0.261		0.0641669	-11.125
0.0644387	0.211		0.0644447	-10.911
0.0647164	0.303		0.0647225	-10.724
0.0649942	0.42		0.0650001	-10.699
0.0652719	0.21		0.0652778	-10.697
0.0655497	0.06		0.0655556	-10.72
0.0658273	0.114		0.0658333	-10.877
0.0661051	0.221		0.0661111	-11.001
0.0663828	0.181		0.0663888	-11.05
0.0666606	0.192		0.0666666	-11.067
0.0669383	0.178		0.0669444	-11.114
0.0672161	0.147		0.067222	-11.061
0.0674938	0.07		0.0674997	-10.946
0.0677716	-0.069		0.0677775	-10.901
0.0680492	0		0.0680552	-10.84
0.068327	-0.139		0.068333	-10.815
0.0686047	-0.394		0.0686108	-10.728
0.0688825	-0.567		0.0688885	-10.703
0.0691602	-0.823		0.0691663	-10.68
0.069438	-0.807		0.069444	-10.554
0.0697158	-0.872		0.0697217	-10.586
0.0699935	-0.891		0.0699994	-10.515
0.0702713	-1.153		0.0702772	-10.466
0.0705489	-0.977		0.0705549	-10.433
0.0708266	-0.982		0.0708327	-10.337
0.0711044	-1.091		0.0711104	-10.343
0.0713822	-1.196		0.0713882	-10.279
0.0716599	-1.403		0.0716659	-10.224
0.0719377	-1.505		0.0719437	-10.193
0.0722155	-1.658		0.0722213	-10.251
0.0724932	-1.846		0.0724991	-10.381
0.072771	-1.661		0.0727768	-10.439
0.0730486	-1.729		0.0730546	-10.383
0.0733264	-1.946		0.0733323	-10.349
0.0736042	-2.118		0.0736101	-10.283
0.073882	-1.97		0.0738879	-10.231
0.0741597	-1.871		0.0741656	-10.213
0.0744375	-1.741		0.0744434	-10.184
0.0747153	-1.527		0.074721	-10.073
0.074993	-1.415		0.0749988	-10.063
0.0752708	-1.118		0.0752765	-10.117
0.0755484	-0.972		0.0755543	-10.169
0.0758261	-0.856		0.075832	-10.279
0.0761039	-0.87		0.0761098	-10.402
0.0763817	-0.91		0.0763875	-10.464
0.0766594	-0.81		0.0766653	-10.486
0.0769372	-0.838		0.0769429	-10.512
0.0772149	-0.822		0.0772207	-10.42
0.0774927	-0.998		0.0774984	-10.267
0.0777703	-1.111		0.0777762	-10.215
0.0780481	-1.24		0.0780539	-10.247
0.0783258	-1.255		0.0783317	-10.334
0.0786036	-1.138		0.0786095	-10.389
0.0788813	-0.982		0.0788872	-10.328
0.0791591	-0.965		0.079165	-10.345
0.0794368	-0.942		0.0794426	-10.347
0.0797146	-0.778		0.0797203	-10.198
0.0799924	-0.566		0.0799981	-10.134
0.08027	-0.357		0.0802759	-10.075
0.0805477	-0.237		0.0805536	-10.069
0.0808255	-0.14		0.0808314	-10.081
0.0811032	-0.199		0.0811091	-10.106
0.081381	-0.258		0.0813869	-10.063
0.0816588	-0.287		0.0816646	-9.966
0.0819365	-0.307		0.0819423	-9.902
0.0822143	-0.443		0.08222	-9.739
0.082492	-0.372		0.0824978	-9.734
0.0827697	-0.435		0.0827755	-9.8
0.0830474	-0.328		0.0830533	-9.771
0.0833252	-0.334		0.083331	-9.794
0.0836029	-0.381		0.0836088	-9.807
0.084004	-0.421		0.0838866	-9.863
0.0841585	-0.396		0.0841643	-9.804
0.0844362	-0.411		0.0844419	-9.741
0.084714	-0.545		0.0847197	-9.686
0.0849918	-0.493		0.0849974	-9.717
0.0852694	-0.512		0.0852752	-9.719
0.0855471	-0.472		0.085553	-9.811
0.0858249	-0.366		0.085956	-9.669
0.0861027	-0.371		0.0861085	-9.627
0.0863804	-0.336		0.0863863	-9.435
0.0866582	-0.156		0.0866639	-9.343
0.0869359	-0.116		0.0869416	-9.407
0.0872137	0.06		0.0872194	-9.564
0.0874913	0.09		0.0874972	-9.724
0.0877691	0.218		0.087775	-9.787
0.0880469	0.266		0.0880528	-9.663
0.0883248	0.298		0.0883307	-9.601
0.0886026	0.255		0.0886085	-9.746
0.0888805	0.285		0.0888863	-9.521
0.0891583	0.392		0.089164	-9.485
0.0894361	0.303		0.0894419	-9.515
0.089714	0.2		0.0897197	-9.597
0.0899917	0.064		0.0899975	-9.55
0.0902695	0.036		0.0902754	-9.475
0.0905473	0.113		0.0905532	-9.509
0.0908252	0.197		0.090831	-9.498
0.091103	0.161		0.0911089	-9.402
0.0913808	0.154		0.0913867	-9.35
0.0916587	0.087		0.0916644	-9.331
0.0919365	0.008		0.0919422	-9.337
0.0922143	0.047		0.0922201	-9.494
0.092492	-0.046		0.0924979	-9.635
0.0927699	0.058		0.0927758	-9.657
0.0930477	0.079		0.0930536	-9.669
0.0933255	0.088		0.0933314	-9.71
0.0936034	0.116		0.0936092	-9.614
0.0938812	0.109		0.0938871	-9.499
0.094159	0.177		0.0941648	-9.433
0.0944369	0.243		0.0944426	-9.445
0.0947146	0.257		0.0947204	-9.462
0.0949924	0.397		0.0949983	-9.394
0.0952703	0.48		0.0952761	-9.306
0.0955481	0.597		0.0955539	-9.222
0.0958259	0.417		0.0958318	-9.154
0.0961038	0.351		0.0961096	-9.059
0.0963816	0.361		0.0963873	-8.998
0.0966594	0.417		0.0966651	-8.984
0.0969372	0.3		0.0969429	-9.038
0.0972149	0.208		0.0972208	-9.108
0.0974927	0.354		0.0974986	-9.182
0.0977705	0.298		0.0977764	-9.152
0.0980484	0.355		0.0980542	-9.126
0.0983262	0.279		0.098332	-9.211
0.098604	0.097		0.0986098	-9.436
0.0988818	0.135		0.0988874	-9.213
0.0991596	0.134		0.0991652	-9.148
0.0994375	0.259		0.099443	-9.281
0.0997152	0.286		0.0997208	-9.125
0.099993	0.305		0.0999986	-9.108
0.100271	0.574		0.100276	-9.12
0.100549	0.519		0.100554	-9.138
0.100826	0.543		0.100832	-9.204
0.101104	0.553		0.10111	-9.229
0.101382	0.583		0.101388	-9.214
0.10166	0.611		0.101665	-9.148
0.101938	0.486		0.101943	-9.209
0.102215	0.498		0.102221	-9.182
0.102493	0.44		0.102499	-9.225
0.102771	0.543		0.102777	-9.252
0.103049	0.538		0.103054	-9.309
0.103327	0.512		0.103332	-9.267
0.103604	0.502		0.10361	-9.249
0.103882	0.549		0.103888	-9.229
0.10416	0.575		0.104166	-9.134
0.104438	0.669		0.104443	-9.067
0.104716	0.546		0.104721	-8.996
0.104993	0.665		0.104999	-9.018
0.105271	0.775		0.105277	-9.068
0.105549	0.844		0.105555	-9.056
0.105827	0.851		0.105832	-9
0.106105	0.872		0.10611	-8.907
0.106382	0.941		0.106388	-8.88
0.10666	0.933		0.106666	-8.915
0.106938	1.055		0.106943	-8.99
0.107216	1.016		0.107221	-9.049
0.107494	1.03		0.107499	-9.017
0.107771	1.06		0.107777	-8.977
0.108049	0.986		0.108055	-9.055
0.108327	0.877		0.108332	-9.152
0.108605	0.857		0.10861	-9.112
0.108883	0.769		0.108888	-9.017
0.10916	0.814		0.109166	-8.99
0.109438	0.909		0.109444	-8.958
0.109716	1.005		0.109721	-8.803
0.109994	0.994		0.109999	-8.788
0.110272	0.981		0.110277	-8.774
0.110549	1.007		0.110555	-8.783
0.110827	1.004		0.110833	-8.765
0.111105	1.221		0.11111	-8.777
0.111383	0.954		0.111388	-8.686
0.11166	1.086		0.111666	-8.766
0.111938	1.101		0.111944	-8.753
0.112216	1.173		0.112221	-8.799
0.112494	1.065		0.112499	-8.899
0.112772	0.998		0.112777	-8.872
0.113049	0.991		0.113055	-8.717
0.113327	0.948		0.113333	-8.599
0.113605	1.021		0.11361	-8.532
0.113883	1.098		0.113888	-8.62
0.11416	1.095		0.114166	-8.713
0.114438	1.018		0.114444	-8.762
0.114716	1.089		0.114722	-8.915
0.114994	1.021		0.114999	-8.905
0.115272	1.172		0.115277	-8.868
0.11555	1.144		0.115555	-8.8
0.115827	1.289		0.115833	-8.736
0.116105	1.163		0.11611	-8.679
0.116383	1.273		0.116388	-8.718
0.116661	1.318		0.116666	-8.673
0.116938	1.362		0.116944	-8.683
0.117216	1.496		0.117222	-8.722
0.117494	1.326		0.117499	-8.629
0.117772	1.32		0.117777	-8.588
0.11805	1.224		0.118055	-8.612
0.118328	1.255		0.118333	-8.571
0.118605	1.423		0.11861	-8.569
0.118883	1.316		0.118888	-8.631
0.119161	1.42		0.119166	-8.696
0.119439	1.312		0.119444	-8.705
0.119717	1.282		0.119722	-8.655
0.119994	1.356		0.119999	-8.679
0.120272	1.504		0.120277	-8.705
0.120599	1.503		0.120555	-8.752
0.120828	1.577		0.120833	-8.759
0.121106	1.533		0.12111	-8.881
0.121383	1.498		0.121388	-9
0.121661	1.411		0.121666	-8.904
0.121939	1.335		0.121944	-8.898
0.122217	1.294		0.122222	-9.04
0.122495	1.106		0.122499	-9.246
0.122772	1.183		0.122777	-9.331
0.12305	1.306		0.123055	-9.41
0.123328	1.269		0.123333	-9.674
0.123606	1.411		0.123611	-9.798
0.123883	1.45		0.123888	-9.892
0.124161	1.468		0.124166	-10.028
0.124439	1.517		0.124444	-9.863
0.124717	1.497		0.124722	-9.905
0.124995	1.547		0.125	-10.148
0.125273	1.503		0.125277	-10.402
0.12555	1.573		0.125555	-10.574
0.125828	1.566		0.125833	-10.895
0.126106	1.545		0.126111	-10.999
0.126384	1.709		0.126389	-10.866
0.126662	1.625		0.126666	-10.777
0.126939	1.506		0.126944	-10.797
0.127217	1.6		0.127222	-11.119
0.127495	1.597		0.1275	-11.164
0.127773	1.649		0.127778	-11.243
0.128051	1.667		0.128055	-11.153
0.128328	1.754		0.128333	-11.119
0.128606	1.903		0.128611	-11.129
0.128884	1.89		0.128889	-11.146
0.129162	1.797		0.129166	-11.44
0.129439	1.77		0.129444	-11.59
0.129717	1.738		0.129722	-11.707
0.129995	1.716		0.13	-12.14
0.130273	1.689		0.130278	-12.587
0.130551	1.713		0.130555	-12.907
0.130828	1.671		0.130833	-12.901
0.131106	1.783		0.131111	-12.948
0.131384	1.768		0.131389	-12.869
0.131662	1.8		0.131667	-12.81
0.131939	1.789		0.131944	-12.618
0.132217	1.808		0.132222	-12.358
0.132495	1.791		0.1325	-12.262
0.132773	1.728		0.132778	-12.155
0.133051	1.748		0.133056	-12.044
0.133329	1.69		0.133333	-11.951
0.133606	1.686		0.133611	-12.003
0.133884	1.698		0.133889	-12.603
0.134162	1.78		0.134167	-12.942
0.13444	1.865		0.134445	-13.27
0.134718	1.893		0.134722	-13.479
0.134995	1.802		0.135	-13.438
0.135273	1.848		0.135278	-13.574
0.135551	1.771		0.135556	-13.466
0.135829	1.727		0.135834	-13.378
0.136106	1.726		0.136111	-13.285
0.136384	1.686		0.136389	-13.193
0.136662	1.65		0.136667	-13.127
0.13694	1.686		0.136945	-13.045
0.137218	1.768		0.137223	-13.071
0.137496	1.832		0.1375	-13.237
0.137773	1.882		0.137778	-13.383
0.138051	1.959		0.138056	-13.372
0.138329	1.875		0.138334	-13.585
0.138607	1.964		0.138611	-13.469
0.138885	1.937		0.138889	-13.282
0.139162	1.963		0.139167	-13.129
0.13944	1.922		0.139445	-13.075
0.139718	1.912		0.139723	-13.206
0.139996	1.855		0.14	-13.484
0.140274	1.928		0.140278	-13.433
0.140551	1.871		0.140556	-13.116
0.140829	1.946		0.140834	-12.976
0.141107	1.922		0.141111	-12.852
0.141385	1.918		0.141389	-12.93
0.141663	1.893		0.141667	-13.066
0.14194	1.942		0.141945	-13.031
0.142218	1.94		0.142223	-12.79
0.142496	1.967		0.1425	-12.542
0.142774	2.064		0.142778	-12.512
0.143052	1.995		0.143056	-12.462
0.143329	2.013		0.143334	-12.383
0.143607	2.158		0.143612	-12.338
0.143885	2.121		0.143889	-12.365
0.144163	1.974		0.144167	-12.44
0.144441	1.941		0.144445	-12.462
0.144718	2.037		0.144723	-12.479
0.144996	2.024		0.145001	-12.512
0.145274	2.058		0.145278	-12.449
0.145552	1.922		0.145556	-12.328
0.14583	1.955		0.145834	-12.38
0.146107	1.951		0.146112	-12.426
0.146385	2.009		0.146389	-12.283
0.146663	2.031		0.146667	-12.148
0.146941	2.188		0.146945	-11.893
0.147219	2.223		0.147223	-11.827
0.147496	2.236		0.147501	-11.865
0.147774	2.167		0.147778	-11.958
0.148052	2.182		0.148056	-11.945
0.14833	2.149		0.148334	-11.978
0.148607	2.116		0.148612	-11.983
0.148885	2.12		0.14889	-11.976
0.149163	2.179		0.149167	-11.998
0.149441	2.316		0.149445	-11.949
0.149719	2.29		0.149723	-11.934
0.149996	2.281		0.150001	-11.835
0.150274	2.314		0.150279	-11.702
0.150552	2.287		0.150556	-11.662
0.15083	2.338		0.150834	-11.674
0.151107	2.282		0.151112	-11.535
0.151385	2.283		0.15139	-11.469
0.151663	2.23		0.151668	-11.364
0.151941	2.167		0.151945	-11.161
0.152219	2.107		0.152223	-11.183
0.152496	2.281		0.152501	-11.376
0.152774	2.32		0.152779	-11.608
0.153052	2.231		0.153056	-11.598
0.15333	2.265		0.153334	-11.485
0.153608	2.209		0.153612	-11.384
0.153885	2.253		0.15389	-11.352
0.154163	2.288		0.154168	-11.327
0.154441	2.338		0.154445	-11.305
0.154719	2.281		0.154723	-11.274
0.154997	2.287		0.155001	-11.184
0.155274	2.311		0.155279	-10.916
0.155552	2.376		0.155556	-10.841
0.15583	2.155		0.155834	-10.926
0.156108	2.113		0.156112	-11.111
0.156386	2.072		0.15639	-11.199
0.156663	1.982		0.156668	-11.278
0.156941	1.938		0.156945	-11.295
0.157219	1.753		0.157223	-11.332
0.157497	1.675		0.157501	-11.228
0.157775	1.521		0.157779	-11.145
0.158052	1.514		0.158056	-11.173
0.15833	1.519		0.158334	-11.304
0.158608	1.478		0.158612	-11.263
0.158886	1.399		0.15889	-11.187
0.159164	1.381		0.159168	-11.048
0.159441	1.384		0.159445	-11.114
0.159719	1.32		0.159723	-11.165
0.159997	1.204		0.160001	-11.255
0.160275	1.342		0.160279	-11.309
0.160553	1.157		0.160557	-11.321
0.16083	1.028		0.160834	-11.206
0.161108	1.068		0.161112	-11.065
0.161386	0.817		0.16139	-10.959
0.161664	0.531		0.161668	-10.925
0.161942	0.418		0.161946	-10.805
0.162219	0.326		0.162223	-10.742
0.162497	0.445		0.162501	-10.787
0.162775	0.333		0.162779	-10.836
0.163053	0.384		0.163057	-10.866
0.163331	0.384		0.163335	-10.819
0.163608	0.323		0.163612	-10.801
0.163886	0.013		0.16389	-10.755
0.164164	-0.176		0.164168	-10.7
0.164442	-0.114		0.164446	-10.589
0.16472	0.045		0.164723	-10.674
0.164998	0.016		0.165001	-10.725
0.165275	0.151		0.165279	-10.69
0.165553	0.129		0.165557	-10.608
0.165831	0.006		0.165835	-10.545
0.166109	-0.223		0.166112	-10.567
0.166386	-0.44		0.16639	-10.483
0.166664	-0.762		0.166668	-10.536
0.166942	-0.741		0.166946	-10.455
0.16722	-1.071		0.167223	-10.406
0.167498	-1.046		0.167501	-10.242
0.167775	-0.99		0.167779	-10.151
0.168053	-1.081		0.168057	-10.045
0.168331	-1.152		0.168335	-9.973
0.168609	-0.987		0.168613	-9.921
0.168887	-0.783		0.16889	-9.976
0.169164	-0.798		0.169168	-10.3
0.169442	-0.789		0.169446	-10.141
0.16972	-1.002		0.169724	-10.069
0.169998	-1.223		0.170001	-10.139
0.170275	-1.632		0.170279	-10.193
0.170553	-1.597		0.170557	-10.215
0.170831	-1.545		0.170835	-10.135
0.171109	-1.414		0.171113	-10.037
0.171387	-1.497		0.171391	-9.976
0.171665	-1.523		0.171668	-9.997
0.171942	-1.533		0.171946	-9.958
0.17222	-1.397		0.172224	-9.929
0.172498	-1.307		0.172502	-9.91
0.172776	-1.439		0.17278	-9.898
0.173053	-1.421		0.173057	-9.916
0.173331	-1.374		0.173335	-9.898
0.173609	-1.353		0.173613	-9.993
0.173887	-1.49		0.173891	-10.017
0.174165	-1.586		0.174168	-9.928
0.174443	-1.564		0.174446	-9.986
0.17472	-1.465		0.174724	-10.078
0.174998	-1.396		0.175002	-10.078
0.175276	-1.203		0.17528	-9.985
0.175554	-1.021		0.175557	-9.882
0.175832	-0.671		0.175835	-9.822
0.176109	-0.633		0.176113	-9.767
0.176387	-0.702		0.176391	-9.706
0.176665	-0.795		0.176669	-9.697
0.176943	-0.973		0.176946	-9.74
0.177221	-1.056		0.177224	-9.845
0.177498	-1.149		0.177502	-9.832
0.177776	-1.077		0.17778	-9.838
0.178054	-0.976		0.178058	-9.748
0.178332	-0.853		0.178335	-9.693
0.17861	-0.609		0.178613	-9.574
0.178887	-0.528		0.178891	-9.55
0.179165	-0.507		0.179169	-9.498
0.179443	-0.558		0.179447	-9.524
0.179721	-0.449		0.179724	-9.537
0.179998	-0.485		0.180002	-9.563
0.180276	-0.47		0.18028	-9.597
0.180554	-0.48		0.180558	-9.53
0.180832	-0.467		0.180836	-9.48
0.18111	-0.483		0.181113	-9.449
0.181388	-0.454		0.181391	-9.512
0.181665	-0.472		0.181669	-9.501
0.181943	-0.307		0.181947	-9.6
0.182221	-0.215		0.182225	-9.649
0.182499	0.068		0.182502	-9.649
0.182776	0.019		0.18278	-9.589
0.183054	-0.074		0.183058	-9.511
0.183332	-0.047		0.183336	-9.409
0.18361	0.091		0.183614	-9.357
0.183888	-0.023		0.183891	-9.365
0.184166	-0.142		0.184169	-9.381
0.184443	-0.154		0.184447	-9.32
0.184721	-0.249		0.184725	-9.405
0.184999	-0.467		0.185003	-9.558
0.185277	-0.417		0.18528	-9.507
0.185554	-0.145		0.185558	-9.529
0.185832	0.032		0.185836	-9.569
0.18611	0.068		0.186114	-9.542
0.186388	0.096		0.186391	-9.424
0.186666	0.092		0.186669	-9.334
0.186943	0.226		0.186947	-9.253
0.187221	0.346		0.187225	-9.204
0.187499	0.33		0.187503	-9.168
0.187777	0.357		0.18778	-9.194
0.188054	0.221		0.188058	-9.335
0.188332	0.123		0.188336	-9.362
0.18861	0.031		0.188614	-9.288
0.188888	0.001		0.188892	-9.291
0.189166	0.205		0.189169	-9.311
0.189443	0.389		0.189447	-9.369
0.189721	0.339		0.189725	-9.307
0.189999	0.53		0.190003	-9.25
0.190277	0.484		0.190281	-9.207
0.190555	0.512		0.190558	-9.195
0.190832	0.453		0.190836	-9.137
0.19111	0.31		0.191114	-9.07
0.191388	0.362		0.191392	-9.096
0.191666	0.42		0.191669	-9.181
0.191944	0.347		0.191947	-9.102
0.192221	0.315		0.192225	-9.053
0.192499	0.245		0.192503	-9.049
0.192777	0.16		0.192781	-9.014
0.193055	0.316		0.193058	-9.034
0.193333	0.393		0.193336	-9.044
0.19361	0.459		0.193614	-8.949
0.193888	0.37		0.193892	-8.988
0.194166	0.482		0.194169	-9.021
0.194444	0.392		0.194447	-8.986
0.194721	0.405		0.194725	-8.96
0.194999	0.509		0.195003	-9
0.195277	0.497		0.195281	-9.056
0.195555	0.487		0.195558	-9.099
0.195833	0.488		0.195836	-9.097
0.196111	0.503		0.196114	-8.924
0.196388	0.43		0.196392	-8.898
0.196666	0.634		0.19667	-8.978
0.196944	0.651		0.196947	-8.947
0.197222	0.7		0.197225	-8.844
0.197499	0.878		0.197503	-8.819
0.197777	0.792		0.197781	-8.968
0.198055	0.762		0.198059	-9.041
0.198333	0.755		0.198336	-9.054
0.198611	0.802		0.198614	-9.019
0.198888	0.627		0.198892	-9.052
0.199166	0.75		0.19917	-9.086
0.199444	0.692		0.199447	-9.021
0.199722	0.698		0.199725	-9.022
0.199999	0.706		0.200003	-8.928
0.200277	0.706		0.200281	-8.874
0.200555	0.51		0.200559	-8.873
0.200833	0.506		0.200836	-8.8
0.201111	0.515		0.201114	-8.756
0.201388	0.534		0.201392	-8.65
0.201666	0.607		0.20167	-8.538
0.201944	0.62		0.201947	-8.546
0.202222	0.786		0.202225	-8.476
0.2025	0.775		0.202503	-8.527
0.202777	0.673		0.202781	-8.649
0.203055	0.848		0.203059	-8.759
0.203333	0.708		0.203336	-8.8
0.203611	0.716		0.203614	-8.809
0.203889	0.702		0.203892	-8.88
0.204166	0.765		0.20417	-8.877
0.204444	0.87		0.204448	-8.771
0.204722	0.821		0.204725	-8.752
0.205	0.972		0.205003	-8.667
0.205277	0.744		0.205281	-8.684
0.205555	0.773		0.205559	-8.787
0.205833	0.81		0.205836	-8.764
0.206111	0.845		0.206114	-8.65
0.206388	0.813		0.206392	-8.598
0.206666	0.821		0.20667	-8.589
0.206944	0.833		0.206948	-8.538
0.207222	0.917		0.207226	-8.519
0.2075	1.074		0.207503	-8.611
0.207777	1.252		0.207781	-8.603
0.208055	1.102		0.208059	-8.577
0.208333	1.052		0.208337	-8.514
0.208611	1.142		0.208614	-8.464
0.208888	1.159		0.208892	-8.415
0.209166	1.218		0.20917	-8.489
0.209444	1.187		0.209448	-8.439
0.209722	1.102		0.209726	-8.398
0.21	1.043		0.210004	-8.356
0.210277	1.032		0.210281	-8.349
0.210555	1.041		0.210559	-8.458
0.210833	0.978		0.210837	-8.52
0.211111	0.95		0.211115	-8.542
0.211389	0.925		0.211392	-8.497
0.211666	0.823		0.21167	-8.486
0.211944	0.827		0.211948	-8.458
0.212222	0.772		0.212226	-8.446
0.2125	0.816		0.212504	-8.361
0.212778	0.877		0.212781	-8.456
0.213055	1.003		0.213059	-8.492
0.213333	1.009		0.213337	-8.548
0.213611	1.153		0.213615	-8.638
0.213889	1.212		0.213893	-8.746
0.214167	1.155		0.21417	-8.883
0.214444	1.068		0.214448	-8.966
0.214722	0.901		0.214726	-9.065
0.215	1.009		0.215004	-9.189
0.215278	1.068		0.215282	-9.307
0.215556	1.13		0.215559	-9.357
0.215833	1.063		0.215837	-9.499
0.216111	0.954		0.216115	-9.514
0.216389	1.036		0.216393	-9.584
0.216667	1.091		0.216671	-9.735
0.216944	1.117		0.216948	-10.015
0.217222	1.143		0.217226	-10.218
0.2175	1.25		0.217504	-10.18
0.217778	1.225		0.217782	-10.144
0.218056	1.206		0.21806	-10.165
0.218334	1.15		0.218337	-10.51
0.218611	1.188		0.218615	-10.831
0.218889	1.107		0.218893	-10.974
0.219167	1.267		0.219171	-10.91
0.219445	1.326		0.219449	-10.714
0.219722	1.47		0.219726	-10.677
0.22	1.588		0.220004	-10.842
0.220278	1.62		0.220282	-10.935
0.220556	1.536		0.22056	-10.988
0.220834	1.538		0.220838	-10.885
0.221111	1.419		0.221115	-10.835
0.221389	1.337		0.221393	-11.078
0.221667	1.489		0.221671	-11.484
0.221945	1.441		0.221949	-11.649
0.222223	1.461		0.222227	-11.726
0.222501	1.48		0.222505	-11.651
0.222778	1.391		0.222782	-11.376
0.223056	1.437		0.22306	-11.243
0.223334	1.452		0.223338	-11.203
0.223612	1.364		0.223616	-11.323
0.22389	1.266		0.223894	-11.635
0.224167	1.394		0.224171	-11.752
0.224445	1.381		0.224449	-11.971
0.224723	1.495		0.224727	-12.361
0.225001	1.434		0.225005	-12.357
0.225279	1.384		0.225283	-12.154
0.225557	1.406		0.225561	-12.242
0.225834	1.545		0.225838	-12.489
0.226112	1.667		0.226116	-12.297
0.22639	1.549		0.226394	-12.143
0.226668	1.54		0.226672	-12.087
0.226946	1.529		0.22695	-12.125
0.227223	1.69		0.227228	-12.374
0.227501	1.546		0.227505	-12.54
0.227779	1.502		0.227783	-12.569
0.228057	1.325		0.228061	-12.601
0.228335	1.241		0.228339	-12.81
0.228612	1.371		0.228617	-13.105
0.22889	1.441		0.228894	-13.445
0.229168	1.564		0.229172	-13.26
0.229446	1.47		0.22945	-13.139
0.229724	1.52		0.229728	-13.001
0.230002	1.516		0.230006	-12.901
0.230279	1.611		0.230283	-12.656
0.230557	1.81		0.230561	-12.411
0.230835	1.644		0.230839	-12.44
0.231113	1.616		0.231117	-12.687
0.231391	1.667		0.231395	-12.959
0.231669	1.737		0.231673	-13.034
0.231946	1.686		0.23195	-12.991
0.232224	1.64		0.232228	-12.993
0.232502	1.617		0.232506	-12.957
0.23278	1.744		0.232784	-13.013
0.233058	1.758		0.233062	-13.115
0.233335	1.848		0.233339	-12.994
0.233613	1.847		0.233617	-12.979
0.233891	1.677		0.233895	-12.959
0.234169	1.779		0.234173	-12.836
0.234447	1.763		0.234451	-12.773
0.234724	1.72		0.234729	-12.651
0.235002	1.894		0.235006	-12.432
0.23528	1.892		0.235284	-12.387
0.235558	1.913		0.235562	-12.491
0.235836	2.112		0.23584	-12.586
0.236114	2.21		0.236118	-12.502
0.236391	2.195		0.236395	-12.432
0.236669	2.207		0.236673	-12.339
0.236947	2.105		0.236951	-12.437
0.237225	2.023		0.237229	-12.487
0.237503	1.922		0.237507	-12.349
0.237781	1.93		0.237785	-12.388
0.238058	1.915		0.238062	-12.246
0.238336	1.915		0.23834	-12.024
0.238614	1.981		0.238618	-11.824
0.238892	2.041		0.238896	-11.932
0.23917	2.066		0.239174	-12.01
0.239447	2.051		0.239451	-12.093
0.239725	2.121		0.239729	-12.329
0.240003	2.138		0.240007	-12.446
0.240281	2.152		0.240285	-12.391
0.240558	2.142		0.240563	-12.17
0.240836	2.044		0.240841	-11.959
0.241114	2.054		0.241118	-11.919
0.241392	1.975		0.241396	-11.868
0.24167	2.051		0.241674	-11.798
0.241948	2.168		0.241952	-11.986
0.242225	2.265		0.24223	-12.056
0.242503	2.106		0.242507	-12.069
0.242781	2.162		0.242785	-12.092
0.243059	2.092		0.243063	-12.142
0.243337	2.091		0.243341	-12.167
0.243614	2.115		0.243619	-12.025
0.243892	2.147		0.243896	-11.819
0.24417	2.212		0.244174	-11.677
0.244448	2.166		0.244452	-11.565
0.244726	2.305		0.24473	-11.738
0.245003	2.278		0.245007	-11.631
0.245281	2.287		0.245285	-11.655
0.245559	2.249		0.245563	-11.623
0.245837	2.218		0.245841	-11.58
0.246115	2.312		0.246119	-11.575
0.246392	2.376		0.246396	-11.447
0.24667	2.39		0.246674	-11.291
0.246948	2.361		0.246952	-11.186
0.247226	2.367		0.24723	-11.205
0.247504	2.492		0.247508	-11.298
0.247781	2.481		0.247785	-11.267
0.248059	2.465		0.248063	-11.241
0.248337	2.562		0.248341	-11.211
0.248615	2.716		0.248619	-11.182
0.248892	2.602		0.248897	-11.171
0.24917	2.592		0.249174	-11.209
0.249448	2.555		0.249452	-11.144
0.249726	2.439		0.24973	-11.168
0.250004	2.405		0.250008	-11.319
0.250281	2.376		0.250286	-11.347
0.250559	2.371		0.250563	-11.313
0.250837	2.347		0.250841	-11.253
0.251115	2.343		0.251119	-11.074
0.251393	2.434		0.251397	-10.851
0.25167	2.365		0.251675	-10.789
0.251948	2.444		0.251952	-10.864
0.252226	2.551		0.25223	-10.882
0.252504	2.476		0.252508	-10.928
0.252781	2.478		0.252786	-10.996
0.253059	2.576		0.253064	-10.86
0.253337	2.559		0.253342	-10.886
0.253615	2.374		0.253619	-10.883
0.253893	2.357		0.253897	-10.841
0.254171	2.33		0.254175	-10.781
0.254448	2.318		0.254453	-10.629
0.254726	2.179		0.25473	-10.568
0.255004	2.189		0.255008	-10.465
0.255282	2.319		0.255286	-10.463
0.255559	2.332		0.255564	-10.478
0.255837	2.336		0.255842	-10.569
0.256115	2.447		0.25612	-10.576
0.256393	2.42		0.256397	-10.699
0.256671	2.414		0.256675	-10.626
0.256948	2.309		0.256953	-10.543
0.257226	2.218		0.257231	-10.528
0.257504	1.98		0.257508	-10.527
0.257782	1.883		0.257786	-10.499
0.25806	1.817		0.258064	-10.439
0.258337	1.782		0.258342	-10.484
0.258615	1.795		0.25862	-10.332
0.258893	1.733		0.258897	-10.203
0.259171	1.679		0.259175	-10.158
0.259449	1.521		0.259453	-10.276
0.259727	1.314		0.259731	-10.197
0.260004	1.152		0.260009	-10.227
0.260282	1.072		0.260286	-10.305
0.26056	1.113		0.260564	-10.272
0.260838	1.006		0.260842	-10.216
0.261116	0.96		0.26112	-10.139
0.261393	1.068		0.261398	-10.051
0.261671	0.886		0.261676	-9.965
0.261949	0.622		0.261953	-9.946
0.262227	0.253		0.262231	-9.995
0.262504	0.084		0.262509	-9.972
0.262782	0.302		0.262787	-9.881
0.26306	0.261		0.263065	-9.8
0.263338	0.222		0.263342	-9.754
0.263616	0.411		0.26362	-9.738
0.263894	0.275		0.263898	-9.858
0.264171	0.071		0.264176	-9.941
0.264449	-0.119		0.264454	-9.945
0.264727	-0.143		0.264731	-9.873
0.265005	-0.007		0.265009	-9.907
0.265283	-0.171		0.265287	-9.954
0.26556	-0.346		0.265565	-9.917
0.265838	-0.172		0.265843	-9.906
0.266116	-0.146		0.26612	-9.854
0.266394	-0.102		0.266398	-9.896
0.266671	-0.273		0.266676	-9.972
0.266949	-0.547		0.266954	-9.993
0.267227	-1.063		0.267232	-9.931
0.267505	-1.471		0.267509	-9.94
0.267782	-1.331		0.267787	-9.995
0.26806	-1.11		0.268065	-9.942
0.268338	-1.044		0.268343	-9.883
0.268616	-1.057		0.268621	-9.81
0.268894	-0.988		0.268899	-9.799
0.269171	-1.177		0.269176	-9.69
0.269449	-1.262		0.269454	-9.565
0.269727	-1.44		0.269732	-9.48
0.270005	-1.474		0.27001	-9.391
0.270282	-1.601		0.270288	-9.442
0.27056	-1.467		0.270566	-9.432
0.270838	-1.394		0.270843	-9.44
0.271116	-1.334		0.271121	-9.469
0.271394	-1.301		0.271399	-9.464
0.271671	-1.276		0.271677	-9.466
0.271949	-1.263		0.271955	-9.546
0.272227	-1.107		0.272233	-9.65
0.272505	-1.003		0.27251	-9.647
0.272782	-1.019		0.272788	-9.642
0.27306	-1.103		0.273066	-9.59
0.273338	-1.138		0.273344	-9.495
0.273616	-1.036		0.273621	-9.445
0.273894	-1.102		0.273899	-9.472
0.274171	-0.942		0.274177	-9.508
0.274449	-0.852		0.274455	-9.425
0.274727	-0.861		0.274733	-9.32
0.275005	-0.945		0.27501	-9.331
0.275282	-0.875		0.275288	-9.455
0.27556	-0.782		0.275566	-9.398
0.275838	-0.805		0.275844	-9.304
0.276116	-0.58		0.276122	-9.271
0.276394	-0.715		0.276399	-9.31
0.276671	-0.65		0.276677	-9.227
0.276949	-0.591		0.276955	-9.289
0.277227	-0.86		0.277233	-9.208
0.277505	-0.997		0.277511	-9.212
0.277782	-1.162		0.277789	-9.178
0.27806	-1.167		0.278066	-9.149
0.278338	-1.216		0.278344	-9.068
0.278616	-1.326		0.278622	-9.041
0.278894	-1.318		0.2789	-9.117
0.279171	-0.946		0.279178	-9.366
0.279449	-0.767		0.279455	-9.407
0.279727	-0.631		0.279733	-9.276
0.280005	-0.585		0.280011	-9.164
0.280282	-0.539		0.280289	-9.168
0.28056	-0.371		0.280567	-9.189
0.280838	-0.313		0.280844	-9.076
0.281116	-0.258		0.281122	-9.078
0.281394	-0.238		0.2814	-9.004
0.281671	-0.185		0.281678	-9.021
0.281949	-0.159		0.281956	-9.113
0.282227	-0.189		0.282233	-9.115
0.282505	-0.252		0.282511	-9.014
0.282783	-0.188		0.282789	-8.943
0.28306	-0.186		0.283067	-8.916
0.283338	-0.207		0.283344	-8.999
0.283616	-0.128		0.283622	-8.971
0.283894	-0.177		0.2839	-9.03
0.284171	-0.323		0.284178	-8.962
0.284449	-0.347		0.284456	-8.97
0.284727	-0.321		0.284733	-8.945
0.285005	-0.339		0.285011	-9.029
0.285282	-0.351		0.285289	-9.072
0.28556	-0.308		0.285567	-8.9
0.285838	-0.324		0.285844	-8.926
0.286116	-0.374		0.286122	-8.872
0.286394	-0.18		0.2864	-8.801
0.286671	0.179		0.286678	-8.745
0.286949	-0.081		0.286956	-8.841
0.287227	-0.171		0.287234	-8.914
0.287505	-0.256		0.287511	-8.947
0.287782	-0.142		0.287789	-8.951
0.28806	-0.167		0.288067	-8.91
0.288338	-0.076		0.288345	-8.932
0.288616	-0.055		0.288623	-8.957
0.288894	0.044		0.2889	-8.899
0.289171	0.039		0.289178	-9.025
0.289449	0.082		0.289456	-8.99
0.289727	0.072		0.289734	-8.95
0.290005	0.38		0.290012	-8.871
0.290282	0.312		0.290289	-8.835
0.29056	0.364		0.290567	-8.847
0.290838	0.323		0.290845	-8.774
0.291116	0.275		0.291123	-8.817
0.291394	0.302		0.291401	-8.831
0.291671	0.394		0.291678	-8.89
0.291949	0.499		0.291956	-8.921
0.292227	0.514		0.292234	-8.925
0.292505	0.395		0.292512	-8.87
0.292782	0.311		0.29279	-8.854
0.29306	0.347		0.293067	-8.856
0.293338	0.258		0.293345	-8.824
0.293616	0.235		0.293623	-8.755
0.293893	0.386		0.293901	-8.635
0.294171	0.395		0.294179	-8.541
0.294449	0.572		0.294456	-8.513
0.294727	0.604		0.294734	-8.542
0.295005	0.364		0.295012	-8.596
0.295282	0.146		0.29529	-8.562
0.29556	0.14		0.295568	-8.49
0.295838	0.106		0.295845	-8.481
0.296116	0.155		0.296123	-8.426
0.296393	0.282		0.296401	-8.423
0.296671	0.471		0.296679	-8.469
0.296949	0.65		0.296957	-8.465
0.297227	0.594		0.297234	-8.526
0.297505	0.632		0.297512	-8.648
0.297782	0.735		0.29779	-8.737
0.29806	0.767		0.298068	-8.881
0.298338	0.773		0.298346	-8.727
0.298616	0.716		0.298623	-8.76
0.298893	0.831		0.298901	-8.79
0.299171	0.888		0.299179	-8.728
0.299449	0.99		0.299457	-8.639
0.299727	0.915		0.299735	-8.54
0.300005	0.857		0.300012	-8.427
0.300282	0.801		0.30029	-8.385
0.30056	0.843		0.300568	-8.327
0.300838	0.825		0.300846	-8.378
0.301116	0.825		0.301124	-8.341
0.301394	0.908		0.301401	-8.481
0.301671	0.978		0.301679	-8.485
0.301949	0.843		0.301957	-8.589
0.302227	0.868		0.302235	-8.545
0.302505	0.907		0.302513	-8.519
0.302783	1.011		0.30279	-8.387
0.303061	0.988		0.303068	-8.308
0.303339	0.931		0.303346	-8.251
0.303616	0.951		0.303624	-8.22
0.303894	0.941		0.303902	-8.115
0.304172	1.021		0.304179	-8.089
0.30445	0.961		0.304457	-8.232
0.304727	0.96		0.304735	-8.262
0.305005	1.007		0.305013	-8.244
0.305283	0.986		0.305291	-8.116
0.305561	1.013		0.305569	-8.081
0.305839	0.922		0.305846	-7.989
0.306116	0.841		0.306124	-7.949
0.306394	0.834		0.306402	-8.043
0.306672	0.812		0.30668	-8.114
0.30695	0.916		0.306958	-8.188
0.307227	1.043		0.307236	-8.095
0.307505	1.171		0.307513	-8.115
0.307783	1.335		0.307791	-8.061
0.308061	1.376		0.308069	-8.086
0.308339	1.553		0.308347	-8.173
0.308616	1.679		0.308625	-8.265
0.308894	1.898		0.308902	-8.367
0.309172	1.93		0.30918	-8.492
0.30945	1.953		0.309458	-8.557
0.309727	2.068		0.309736	-8.62
0.310005	2.205		0.310014	-8.748
0.310283	2.249		0.310291	-8.916
0.310561	2.372		0.310569	-9.008
0.310838	2.347		0.310847	-8.947
0.311116	2.405		0.311125	-9.053
0.311394	2.563		0.311403	-9.069
0.311672	2.652		0.311681	-9.098
0.31195	2.577		0.311958	-9.019
0.312227	2.578		0.312236	-8.936
0.312505	2.585		0.312514	-8.83
0.312783	2.604		0.312792	-8.69
0.313061	2.702		0.31307	-9.067
0.313338	2.737		0.313347	-9.517
0.313616	2.879		0.313625	-9.336
0.313894	3.171		0.313903	-9.232
0.314172	3.179		0.314181	-9.084
0.31445	3.432		0.314459	-8.908
0.314727	3.533		0.314736	-8.758
0.315005	3.797		0.315014	-8.617
0.315283	3.841		0.315292	-8.57
0.315561	3.871		0.31557	-8.405
0.315838	3.846		0.315848	-8.405
0.316116	3.844		0.316126	-8.456
0.316394	3.991		0.316403	-8.76
0.316672	4.049		0.316681	-9.046
0.316949	4.005		0.316959	-9.16
0.317227	4.104		0.317237	-8.996
0.317505	4.276		0.317515	-8.854
0.317783	4.391		0.317792	-8.875
0.318061	4.594		0.31807	-8.516
0.318338	4.601		0.318348	-8.293
0.318616	4.843		0.318626	-8.103
0.318894	4.85		0.318904	-7.776
0.319172	4.962		0.319181	-7.48
0.319449	5.215		0.319459	-7.124
0.319727	5.485		0.319737	-6.816
0.320005	5.501		0.320015	-6.622
0.320283	5.611		0.320293	-6.628
0.32056	5.73		0.32057	-6.57
0.320838	5.856		0.320848	-6.544
0.321116	6.121		0.321126	-6.623
0.321394	6.29		0.321404	-6.533
0.321672	6.565		0.321682	-6.366
0.321949	6.627		0.321959	-6.061
0.322227	6.8		0.322237	-5.919
0.322505	6.919		0.322515	-5.758
0.322783	7.157		0.322793	-5.596
0.32306	7.454		0.32307	-5.149
0.323338	7.681		0.323348	-4.689
0.323616	7.824		0.323626	-4.027
0.323894	7.93		0.323904	-3.624
0.324172	8.107		0.324182	-3.426
0.324449	8.16		0.324459	-3.213
0.324727	8.346		0.324737	-2.853
0.325005	8.501		0.325015	-2.54
0.325283	8.847		0.325293	-2.083
0.32556	9.026		0.325571	-1.656
0.325838	9.407		0.325849	-1.392
0.326116	9.668		0.326126	-1.025
0.326394	9.988		0.326404	-0.378
0.326671	10.197		0.326682	0.24
0.326949	10.543		0.32696	1.001
0.327227	10.733		0.327238	1.781
0.327505	11.024		0.327515	2.468
0.327783	11.244		0.327793	3.065
0.32806	11.535		0.328071	3.632
0.328338	11.772		0.328349	4.26
0.328616	12.068		0.328627	4.891
0.328894	12.511		0.328905	5.475
0.329171	12.78		0.329182	5.931
0.329449	13.084		0.32946	6.25
0.329727	13.434		0.329738	6.47
0.330005	13.692		0.330016	6.886
0.330282	14.186		0.330293	7.896
0.33056	14.475		0.330571	8.586
0.330838	14.762		0.330849	9.462
0.331116	15.014		0.331127	10.24
0.331394	15.255		0.331405	11.026
0.331672	15.658		0.331682	11.759
0.331949	15.937		0.33196	12.413
0.332227	16.317		0.332238	13.164
0.332505	16.722		0.332516	13.852
0.332783	17.287		0.332794	14.478
0.33306	17.677		0.333071	15.104
0.333338	18.344		0.333349	15.978
0.333616	18.599		0.333627	16.759
0.333894	19.173		0.333905	17.381
0.334172	19.568		0.334183	17.927
0.334449	19.987		0.33446	18.484
0.334727	20.264		0.334738	19.127
0.335005	20.894		0.335016	20.055
0.335283	21.323		0.335294	20.746
0.335561	21.645		0.335572	21.423
0.335838	22.119		0.33585	22.039
0.336116	22.671		0.336127	22.678
0.336394	23.22		0.336405	23.285
0.336672	23.682		0.336683	23.967
0.33695	24.126		0.336961	24.632
0.337227	24.637		0.337239	25.244
0.337505	24.993		0.337516	25.698
0.337783	25.314		0.337794	26.218
0.338061	25.633		0.338072	26.857
0.338338	26.106		0.33835	27.488
0.338616	26.479		0.338628	28.119
0.338894	26.826		0.338905	28.661
0.339172	27.149		0.339183	29.13
0.33945	27.645		0.339461	29.589
0.339727	28.075		0.339739	30.07
0.340005	28.633		0.340017	30.465
0.340283	29.069		0.340294	30.999
0.340561	29.546		0.340572	31.478
0.340839	29.977		0.34085	31.957
0.341117	30.367		0.341128	32.496
0.341394	30.8		0.341406	32.97
0.341672	31.187		0.341683	33.48
0.34195	31.506		0.341961	34.108
0.342228	31.852		0.342239	34.516
0.342505	32.175		0.342517	34.861
0.342783	32.688		0.342795	35.107
0.343061	33.08		0.343073	35.327
0.343339	33.455		0.34335	35.557
0.343617	33.794		0.343628	35.739
0.343894	34.118		0.343906	36.043
0.344172	34.624		0.344184	36.312
0.34445	34.957		0.344462	36.663
0.344728	35.173		0.34474	36.972
0.345005	35.412		0.345017	37.244
0.345283	35.701		0.345295	37.525
0.345561	35.956		0.345573	37.78
0.345839	36.165		0.345851	37.903
0.346116	36.371		0.346129	38.2
0.346394	36.757		0.346407	38.45
0.346672	37.244		0.346684	38.69
0.34695	37.409		0.346962	38.823
0.347228	37.53		0.34724	38.944
0.347505	37.791		0.347518	38.949
0.347783	37.989		0.347796	39.142
0.348061	38.125		0.348073	39.181
0.348339	38.377		0.348351	39.148
0.348616	38.478		0.348629	39.129
0.348894	38.614		0.348907	39.209
0.349172	38.856		0.349184	39.342
0.34945	38.996		0.349462	39.443
0.349728	39.196		0.34974	39.509
0.350005	39.354		0.350018	39.583
0.350283	39.436		0.350296	39.607
0.350561	39.532		0.350574	39.627
0.350839	39.64		0.350851	39.593
0.351116	39.685		0.351129	39.54
0.351394	39.681		0.351407	39.47
0.351672	39.797		0.351685	39.541
0.35195	39.976		0.351963	39.513
0.352227	39.961		0.35224	39.512
0.352505	40.018		0.352518	39.437
0.352783	39.877		0.352796	39.408
0.353061	39.981		0.353074	39.269
0.353339	40.02		0.353352	39.004
0.353616	39.974		0.35363	38.919
0.353894	39.983		0.353907	38.707
0.354172	39.529		0.354185	38.584
0.35445	39.28		0.354463	38.431
0.354727	39.36		0.354741	38.234
0.355005	39.479		0.355019	37.88
0.355283	39.705		0.355297	37.623
0.355561	39.684		0.355574	37.381
0.355839	39.716		0.355852	37.145
0.356116	39.852		0.35613	36.82
0.356394	39.924		0.356408	36.422
0.356672	39.903		0.356685	36.116
0.35695	39.923		0.356963	35.825
0.357228	39.813		0.357241	35.594
0.357505	39.639		0.357519	35.358
0.357783	39.345		0.357797	34.943
0.358061	39.455		0.358074	34.514
0.358339	39.744		0.358352	34.122
0.358617	39.827		0.35863	33.875
0.358894	39.838		0.358908	33.638
0.359172	39.906		0.359185	33.375
0.35945	39.843		0.359463	33.13
0.359728	39.607		0.359741	32.708
0.360005	39.402		0.360019	32.29
0.360283	39.219		0.360297	31.781
0.360561	39.169		0.360574	31.395
0.360839	38.859		0.360852	30.978
0.361117	38.422		0.36113	30.533
0.361394	38.144		0.361408	30.221
0.361672	38.004		0.361685	29.921
0.36195	37.886		0.361963	29.542
0.362228	37.854		0.362241	29.195
0.362505	38.051		0.362519	28.831
0.362783	38.155		0.362797	28.428
0.363061	38.296		0.363075	28.121
0.363339	38.348		0.363352	27.784
0.363616	38.149		0.36363	27.414
0.363894	37.985		0.363908	27.057
0.364172	37.756		0.364186	26.665
0.36445	37.911		0.364464	26.228
0.364728	38.229		0.364741	25.613
0.365005	37.981		0.365019	25.164
0.365283	37.729		0.365297	24.673
0.365561	37.866		0.365575	24.28
0.365839	37.886		0.365853	23.852
0.366116	37.824		0.36613	23.497
0.366394	37.71		0.366408	23.191
0.366672	37.645		0.366686	22.903
0.36695	37.515		0.366964	22.468
0.367228	37.34		0.367242	22.11
0.367505	37.254		0.367519	21.639
0.367783	37.24		0.367797	21.27
0.368061	37.306		0.368075	20.734
0.368339	37.276		0.368353	20.256
0.368617	37.371		0.36863	19.818
0.368894	37.395		0.368908	19.303
0.369172	37.423		0.369186	18.947
0.36945	37.568		0.369464	18.613
0.369728	37.556		0.369742	18.257
0.370005	37.58		0.370019	17.915
0.370283	37.56		0.370297	17.547
0.370561	37.695		0.370575	17.144
0.370839	37.521		0.370853	16.758
0.371116	37.271		0.371131	16.464
0.371394	37.242		0.371408	16.051
0.371672	37.106		0.371686	15.627
0.37195	37.064		0.371964	15.326
0.372228	37.079		0.372242	15.015
0.372505	37.112		0.37252	14.909
0.372783	37.019		0.372797	14.779
0.373061	37.091		0.373075	14.477
0.373339	37.019		0.373353	14.358
0.373617	36.813		0.373631	14.085
0.373894	36.827		0.373909	13.775
0.374172	36.752		0.374187	13.433
0.37445	36.76		0.374464	13.158
0.374728	36.823		0.374742	12.959
0.375006	36.77		0.37502	12.646
0.375283	36.616		0.375298	12.354
0.375561	36.578		0.375576	11.95
0.375839	36.372		0.375853	11.681
0.376117	36.218		0.376131	11.487
0.376395	36.216		0.376409	11.301
0.376672	36.222		0.376687	11.078
0.37695	36.399		0.376965	10.874
0.377228	36.426		0.377242	10.592
0.377506	36.541		0.37752	10.406
0.377783	36.534		0.377798	10.264
0.378061	36.713		0.378076	10.163
0.378339	37.122		0.378353	10.098
0.378617	37.222		0.378631	9.992
0.378895	37.311		0.378909	9.831
0.379172	37.329		0.379187	9.65
0.37945	37.238		0.379465	9.447
0.379728	37.238		0.379743	9.319
0.380006	37.284		0.38002	9.203
0.380284	37.358		0.380298	8.997
0.380561	37.44		0.380576	8.824
0.380839	37.576		0.380854	8.759
0.381117	37.746		0.381132	8.519
0.381395	37.671		0.381409	8.406
0.381672	37.732		0.381687	8.358
0.38195	37.97		0.381965	8.246
0.382228	37.939		0.382243	8.189
0.382506	38.124		0.382521	8.092
0.382784	38.159		0.382799	8.082
0.383061	38.379		0.383076	7.89
0.383339	38.511		0.383354	7.925
0.383617	38.643		0.383632	7.93
0.383895	38.857		0.38391	7.855
0.384172	38.997		0.384188	7.872
0.38445	39.061		0.384466	7.841
0.384728	39.35		0.384743	7.777
0.385006	39.364		0.385021	7.701
0.385284	39.484		0.385299	7.698
0.385561	39.734		0.385577	7.689
0.385839	39.973		0.385855	7.636
0.386117	40.053		0.386132	7.676
0.386395	40.324		0.38641	7.688
0.386672	40.489		0.386688	7.672
0.38695	40.7		0.386966	7.642
0.387228	40.958		0.387244	7.636
0.387506	41.208		0.387522	7.521
0.387784	41.47		0.387799	7.516
0.388061	41.769		0.388077	7.449
0.388339	41.816		0.388355	7.505
0.388617	42.055		0.388633	7.367
0.388895	42.08		0.38891	7.284
0.389172	42.223		0.389188	7.329
0.38945	42.433		0.389466	7.404
0.389728	42.55		0.389744	7.382
0.390006	42.799		0.390022	7.516
0.390284	43.047		0.3903	7.686
0.390561	43.287		0.390577	7.6
0.390839	43.647		0.390855	7.63
0.391117	43.719		0.391133	7.684
0.391439	44.054		0.391411	7.776
0.391672	44.263		0.391689	7.815
0.39195	44.49		0.391967	7.799
0.392228	44.669		0.392244	7.764
0.392506	44.872		0.392522	7.703
0.392784	45.057		0.3928	7.729
0.393061	45.205		0.393078	7.776
0.393339	45.486		0.393355	7.692
0.393617	45.861		0.393633	7.765
0.393895	46.02		0.393911	7.661
0.394172	46.099		0.394189	7.833
0.39445	46.378		0.394467	8.027
0.394728	46.679		0.394745	8.081
0.395006	46.812		0.395022	8.145
0.395284	47.203		0.3953	8.038
0.395561	47.598		0.395578	8.29
0.395839	47.834		0.395856	8.456
0.396117	48.123		0.396133	8.498
0.396395	48.208		0.396411	8.534
0.396672	48.543		0.396689	8.543
0.39695	48.693		0.396967	8.54
0.397228	48.875		0.397245	8.582
0.397506	49.184		0.397522	8.745
0.397784	49.572		0.3978	8.963
0.398061	49.717		0.398078	8.948
0.398339	49.89		0.398356	8.915
0.398617	50.152		0.398634	8.955
0.398895	50.426		0.398911	8.97
0.399172	50.714		0.399189	9.067
0.39945	51.003		0.399467	9.087
0.399728	51.273		0.399745	8.995
0.400006	51.682		0.400022	8.982
0.400284	52.115		0.4003	9.077
0.400561	52.248		0.400578	9.043
0.400839	52.518		0.400856	9.047
0.401117	52.754		0.401134	9.179
0.401395	52.937		0.401412	9.275
0.401672	53.273		0.401689	9.222
0.40195	53.505		0.401967	9.292
0.402228	53.683		0.402245	9.349
0.402506	53.837		0.402523	9.258
0.402784	54.094		0.4028	9.088
0.403061	54.196		0.403078	8.876
0.403339	54.426		0.403356	8.866
0.403617	54.55		0.403634	8.845
0.403895	54.74		0.403912	8.729
0.404172	54.881		0.40419	8.73
0.40445	55.129		0.404467	8.671
0.404728	55.439		0.404745	8.698
0.405006	55.678		0.405023	8.815
0.405284	55.995		0.405301	8.984
0.405561	56.222		0.405579	8.977
0.405839	56.282		0.405856	8.982
0.406117	56.312		0.406134	9.21
0.406395	56.484		0.406412	9.373
0.406673	56.582		0.40669	9.291
0.40695	56.768		0.406968	9.036
0.407228	56.962		0.407245	9.261
0.407506	57.206		0.407523	9.391
0.407784	57.504		0.407801	9.194
0.408061	57.967		0.408079	8.965
0.408339	58.049		0.408357	8.954
0.408617	58.282		0.408634	9.009
0.408895	58.579		0.408912	9.068
0.409173	58.766		0.40919	9.099
0.40945	59.155		0.409468	8.746
0.409728	59.365		0.409746	8.437
0.410006	59.641		0.410023	8.477
0.410284	59.917		0.410301	8.692
0.410561	60.126		0.410579	8.81
0.410839	60.347		0.410857	8.833
0.411117	60.589		0.411135	9.076
0.411395	60.811		0.411413	9.46
0.411673	60.987		0.411691	9.837
0.41195	61.088		0.411968	9.938
0.412228	61.317		0.412246	9.598
0.412506	61.422		0.412524	9.665
0.412784	61.589		0.412802	9.621
0.413062	62.032		0.413079	9.452
0.413339	62.219		0.413357	9.543
0.413617	62.294		0.413635	9.727
0.413895	62.467		0.413913	9.689
0.414173	62.58		0.414191	9.625
0.414451	62.776		0.414468	9.549
0.414728	62.914		0.414746	9.68
0.415006	63.068		0.415024	10.034
0.415284	63.349		0.415302	10.48
0.415562	63.356		0.41558	10.698
0.41584	63.5		0.415857	10.736
0.416117	63.653		0.416135	10.828
0.416395	63.853		0.416413	10.955
0.416673	63.966		0.416691	11.019
0.416951	64.044		0.416968	10.995
0.417229	64.144		0.417246	10.965
0.417507	64.331		0.417524	11.041
0.417784	64.605		0.417802	11.334
0.418062	64.693		0.41808	11.588
0.41834	64.812		0.418358	11.767
0.418618	64.988		0.418636	11.991
0.418895	65.052		0.418913	12.338
0.419173	65.262		0.419191	12.665
0.419451	65.523		0.419469	12.906
0.419729	65.528		0.419747	13.035
0.420006	65.628		0.420025	13.273
0.420284	65.766		0.420302	13.094
0.420562	65.997		0.42058	13.002
0.42084	66.291		0.420858	13.179
0.421117	66.413		0.421136	13.489
0.421395	66.511		0.421414	13.758
0.421673	66.712		0.421692	13.912
0.421951	66.868		0.421969	14.072
0.422229	66.892		0.422247	14.202
0.422506	67.024		0.422525	14.405
0.422784	67.125		0.422803	14.58
0.423062	67.255		0.423081	14.805
0.42334	67.579		0.423358	15.027
0.423617	67.683		0.423636	15.297
0.423895	67.586		0.423914	15.548
0.424173	67.743		0.424192	15.826
0.424451	67.889		0.424469	15.964
0.424729	68.106		0.424747	15.964
0.425006	68.265		0.425025	15.959
0.425284	68.435		0.425303	15.931
0.425562	68.549		0.425581	16.013
0.42584	68.727		0.425859	16.139
0.426117	68.947		0.426136	16.386
0.426395	69.06		0.426414	16.574
0.426673	69.26		0.426692	16.946
0.426951	69.377		0.42697	17.196
0.427229	69.301		0.427248	17.504
0.427506	69.227		0.427525	17.855
0.427784	69.239		0.427803	18.114
0.428062	69.283		0.428081	18.277
0.42834	69.201		0.428359	18.394
0.428617	69.276		0.428637	18.597
0.428895	69.256		0.428915	18.768
0.429173	69.382		0.429192	18.956
0.429451	69.43		0.42947	19.01
0.429729	69.58		0.429748	19.157
0.430006	69.633		0.430026	19.314
0.430284	69.731		0.430304	19.258
0.430562	69.777		0.430581	19.387
0.43084	69.814		0.430859	19.635
0.431117	69.802		0.431137	19.961
0.431395	69.944		0.431415	20.218
0.431673	70.081		0.431692	20.442
0.431951	70.255		0.43197	20.626
0.432229	70.208		0.432248	20.766
0.432506	70.292		0.432526	20.873
0.432784	70.305		0.432804	20.969
0.433062	70.449		0.433082	21.116
0.43334	70.58		0.433359	21.25
0.433618	70.526		0.433637	21.339
0.433895	70.69		0.433915	21.467
0.434173	70.608		0.434193	21.667
0.434451	70.666		0.43447	21.852
0.434729	70.717		0.434748	22.018
0.435006	70.663		0.435026	22.192
0.435284	70.761		0.435304	22.374
0.435562	70.701		0.435582	22.612
0.43584	70.696		0.435859	22.725
0.436117	70.876		0.436137	22.826
0.436395	70.968		0.436415	23.103
0.436673	71.063		0.436693	23.307
0.436951	71.074		0.436971	23.288
0.437229	71.142		0.437248	23.307
0.437506	71.31		0.437526	23.382
0.437784	71.18		0.437804	23.465
0.438062	71.216		0.438082	23.556
0.43834	71.317		0.43836	23.751
0.438617	71.268		0.438638	23.888
0.438895	71.356		0.438915	24.103
0.439173	71.353		0.439193	24.282
0.439451	71.388		0.439471	24.435
0.439728	71.403		0.439749	24.514
0.440006	71.371		0.440026	24.62
0.440284	71.313		0.440304	24.812
0.440562	71.27		0.440582	24.842
0.44084	71.224		0.44086	24.92
0.441117	71.286		0.441138	24.97
0.441395	71.122		0.441415	25.029
0.441673	71.12		0.441693	25.136
0.441951	71.194		0.441971	25.294
0.442228	71.336		0.442249	25.436
0.442506	71.397		0.442527	25.589
0.442784	71.548		0.442804	25.756
0.443062	71.685		0.443082	25.691
0.44334	71.73		0.44336	25.906
0.443617	71.726		0.443638	26.01
0.443895	71.703		0.443916	26.101
0.444173	71.895		0.444193	26.326
0.444451	71.851		0.444471	26.433
0.444728	71.871		0.444749	26.431
0.445006	71.961		0.445027	26.655
0.445284	72.116		0.445305	26.909
0.445562	72.171		0.445582	27.088
0.44584	72.127		0.44586	27.245
0.446118	72.159		0.446138	27.272
0.446395	72.305		0.446416	27.105
0.446673	72.35		0.446694	27.35
0.446951	72.563		0.446972	27.533
0.447229	72.616		0.447249	27.622
0.447506	72.645		0.447527	27.719
0.447784	72.785		0.447805	27.88
0.448062	72.925		0.448083	28.057
0.44834	73.002		0.448361	28.22
0.448618	73.367		0.448639	28.41
0.448895	73.333		0.448916	28.553
0.449173	73.499		0.449194	28.711
0.449451	73.424		0.449472	28.896
0.449729	73.678		0.44975	29.143
0.450007	73.833		0.450028	29.4
0.450284	73.991		0.450306	29.619
0.450562	74.158		0.450583	29.778
0.45084	74.581		0.450861	29.815
0.451118	74.904		0.451139	29.943
0.451396	75.154		0.451417	30.043
0.451673	75.451		0.451695	30.303
0.451951	75.745		0.451972	30.4
0.452229	76.183		0.45225	30.689
0.452507	76.594		0.452528	30.916
0.452785	76.923		0.452806	31.148
0.453062	77.187		0.453084	31.367
0.45334	77.763		0.453361	31.555
0.453618	77.794		0.453639	31.78
0.453896	78.454		0.453917	32.084
0.454174	79.04		0.454195	32.374
0.454451	79.925		0.454472	32.733
0.454729	80.639		0.45475	33.146
0.455007	81.515		0.455028	33.452
0.455285	82.188		0.455306	33.875
0.455563	83.041		0.455584	34.305
0.45584	84.106		0.455862	34.759
0.456118	85.047		0.456139	35.227
0.456396	85.785		0.456417	35.682
0.456674	86.544		0.456695	36.186
0.456951	87.408		0.456973	36.647
0.457229	88.399		0.457251	37.179
0.457507	89.348		0.457529	37.76
0.457785	90.417		0.457807	38.523
0.458062	91.944		0.458084	39.265
0.45834	93.355		0.458362	40.041
0.458618	94.365		0.45864	40.725
0.458896	95.629		0.458918	41.423
0.459173	96.993		0.459196	42.193
0.459451	98.439		0.459473	43.11
0.459729	99.724		0.459751	43.912
0.460007	101.101		0.460029	44.649
0.460285	103.024		0.460307	45.431
0.460562	104.734		0.460585	46.308
0.46084	106.396		0.460862	47.202
0.461118	108.391		0.46114	48.402
0.461396	110.584		0.461418	49.392
0.461674	112.868		0.461696	50.468
0.461951	115.175		0.461974	51.52
0.462229	117.676		0.462252	52.618
0.462507	120.539		0.462529	53.859
0.462785	123.04		0.462807	55.514
0.463062	125.676		0.463085	56.855
0.46334	128.307		0.463363	58.258
0.463618	130.879		0.463641	59.731
0.463896	133.605		0.463918	61.229
0.464173	136.574		0.464196	62.806
0.464451	139.617		0.464474	64.772
0.464729	142.74		0.464752	66.524
0.465007	146.392		0.46503	68.322
0.465285	149.492		0.465308	70.152
0.465563	152.625		0.465585	71.965
0.46584	155.981		0.465863	73.905
0.466118	159.44		0.466141	76.332
0.466396	162.917		0.466419	78.514
0.466674	166.753		0.466697	80.677
0.466951	170.349		0.466974	82.909
0.467229	174.753		0.467252	85.125
0.467507	178.628		0.46753	87.484
0.467785	182.648		0.467808	90.42
0.468063	186.845		0.468086	92.998
0.46834	191.239		0.468363	95.623
0.468618	195.573		0.468641	98.213
0.468896	200.017		0.468919	101.068
0.469174	204.338		0.469197	103.931
0.469451	209.606		0.469475	107.547
0.469729	214.229		0.469752	110.556
0.470007	219.048		0.47003	113.805
0.470285	223.738		0.470308	117.085
0.470563	228.624		0.470586	120.495
0.47084	233.471		0.470864	124.652
0.471118	238.252		0.471141	128.226
0.471396	243.187		0.471419	131.959
0.471674	248.09		0.471697	135.696
0.471952	254.114		0.471975	139.574
0.472229	259.375		0.472253	143.476
0.472507	264.79		0.47253	148.498
0.472785	270.495		0.472808	152.572
0.473063	276.206		0.473086	156.954
0.47334	281.87		0.473364	161.412
0.473618	287.571		0.473641	166.079
0.473896	293.346		0.473919	170.527
0.474174	300.004		0.474197	176.162
0.474452	305.758		0.474475	181.032
0.474729	311.704		0.474753	185.987
0.475007	317.549		0.47503	191.039
0.475285	323.324		0.475308	196.138
0.475563	329.289		0.475586	201.501
0.47584	335.296		0.475864	206.699
0.476118	341.281		0.476142	213.248
0.476396	348.167		0.476419	218.774
0.476674	354.23		0.476697	224.525
0.476951	360.109		0.476975	230.249
0.477229	366.217		0.477253	236.207
0.477507	371.968		0.477531	243.446
0.477785	377.89		0.477808	249.51
0.478063	383.75		0.478086	255.924
0.47834	389.627		0.478364	262.135
0.478618	395.553		0.478642	268.494
0.478896	402.383		0.47892	274.729
0.479174	408.243		0.479198	282.605
0.479452	413.998		0.479475	289.13
0.479729	419.83		0.479753	296.019
0.480007	425.701		0.480031	302.646
0.480285	431.455		0.480309	309.573
0.480563	437.085		0.480586	316.431
0.48084	442.573		0.480864	324.736
0.481118	449.023		0.481142	331.934
0.481396	454.512		0.48142	338.785
0.481674	459.994		0.481698	345.701
0.481952	465.372		0.481975	352.957
0.482229	470.617		0.482253	360.351
0.482507	475.914		0.482531	368.774
0.482785	481.095		0.482809	376.252
0.483063	486.236		0.483086	383.391
0.48334	492.203		0.483364	390.719
0.483618	497.013		0.483642	397.861
0.483896	501.893		0.48392	405.274
0.484174	506.649		0.484198	414.149
0.484452	511.415		0.484476	421.414
0.484729	516.013		0.484753	428.814
0.485007	520.585		0.485031	436.036
0.485285	525.056		0.485309	443.424
0.485563	529.439		0.485587	450.518
0.485841	534.356		0.485865	459.339
0.486118	538.514		0.486142	466.402
0.486396	542.692		0.48642	473.694
0.486674	546.556		0.486698	480.573
0.486952	550.539		0.486976	487.66
0.48723	554.35		0.487254	494.587
0.487507	558.111		0.487531	502.924
0.487785	561.737		0.487809	509.824
0.488063	565.82		0.488087	516.457
0.488341	569.302		0.488365	523.253
0.488619	572.713		0.488643	529.675
0.488896	576.034		0.488921	536.29
0.489174	579.264		0.489199	543.758
0.489452	582.477		0.489477	550.23
0.48973	585.55		0.489754	556.236
0.490008	588.644		0.490032	562.437
0.490286	592.049		0.49031	568.242
0.490564	594.804		0.490588	574.22
0.490842	597.472		0.490866	581.036
0.491119	600.118		0.491144	586.578
0.491397	602.774		0.491422	592.183
0.491675	605.308		0.491699	597.54
0.491953	607.825		0.491977	602.951
0.492231	610.194		0.492255	607.997
0.492509	612.446		0.492533	614.188
0.492787	615.114		0.492811	618.89
0.493064	617.339		0.493089	623.857
0.493342	619.43		0.493367	628.443
0.49362	621.501		0.493644	633.063
0.493898	623.489		0.493922	637.408
0.494176	625.371		0.4942	642.623
0.494454	627.332		0.494478	646.832
0.494732	629.26		0.494756	650.862
0.49501	631.229		0.495034	654.783
0.495288	632.983		0.495312	658.416
0.495565	634.649		0.495589	662.835
0.495843	636.217		0.495867	666.42
0.496121	637.766		0.496145	669.914
0.496399	639.288		0.496423	673.215
0.496677	640.703		0.496701	676.664
0.496955	642.107		0.496979	679.972
0.497233	643.711		0.497256	683.843
0.497511	645.012		0.497534	686.888
0.497789	646.28		0.497812	689.81
0.498066	647.439		0.49809	692.725
0.498344	648.723		0.498368	695.54
0.498622	649.769		0.498646	698.222
0.4989	650.85		0.498924	701.212
0.499178	651.833		0.499202	703.777
0.499456	653.043		0.499479	706.164
0.499734	654.187		0.499757	708.518
0.500012	655.089		0.500035	710.799
0.50029	656.023		0.500313	713.017
0.500567	656.818		0.500591	715.619
0.500845	657.739		0.500869	717.657
0.501123	658.507		0.501147	719.608
0.501401	659.296		0.501425	721.493
0.501679	660.079		0.501703	723.265
0.501957	660.865		0.50198	724.854
0.502235	661.473		0.502258	726.978
0.502513	662.088		0.502536	728.741
0.50279	662.727		0.502814	730.516
0.503068	663.36		0.503092	732.028
0.503346	663.821		0.50337	733.553
0.503624	664.266		0.503647	735.086
0.503902	664.771		0.503925	736.908
0.50418	665.217		0.504203	738.341
0.504458	665.645		0.504481	739.677
0.504736	666.034		0.504759	740.776
0.505014	666.364		0.505037	741.877
0.505291	666.698		0.505315	743.044
0.505569	666.966		0.505592	744.409
0.505847	667.096		0.50587	745.442
0.506125	667.453		0.506148	746.453
0.506403	667.751		0.506426	747.566
0.506681	667.925		0.506704	748.684
0.506958	668.084		0.506982	749.749
0.507236	668.178		0.50726	751.01
0.507514	668.331		0.507538	752.109
0.507792	668.265		0.507816	752.983
0.50807	668.327		0.508093	753.723
0.508348	668.298		0.508371	754.458
0.508626	668.312		0.508649	755.266
[truncated: 1,769 more rows]

## Sheet: Supp Fig 3c
Native Production: New RsaA - See Fig 1j
Native Production: Old RsaA
Normalized Distance from Stalk Pole:	0	0.025641	0.0512821	0.0769231	0.102564	0.128205	0.153846	0.179487	0.205128	0.230769	0.25641	0.282051	0.307692	0.333333	0.358974	0.384615	0.410256	0.435897	0.461538	0.487179	0.512821	0.538462	0.564103	0.589744	0.615385	0.641026	0.666667	0.692308	0.717949	0.74359	0.769231	0.794872	0.820513	0.846154	0.871795	0.897436	0.923077	0.948718	0.974359	1
Cell 1: Upper	0	0	1	1	1	1	1	1	1	1	1	1	0	0	1	1	1	0	0	0	1	1	1	1	1	1	1	1	1	1	1	1	1	1	1	1	1	0	1	0
Cell 1: Lower	0	0	0	1	1	1	1	1	1	1	0	0	1	1	1	1	1	1	1	1	1	1	0	1	1	1	1	1	1	1	1	1	1	1	1	1	1	1	1	0
Cell 2: Upper	0	0	0	0	0	0	0	1	1	1	1	1	1	0	1	1	1	1	0	1	0	1	1	1	1	1	1	1	0	0	0	0	0	1	0	0	0	0	0	0
Cell 2: Lower	0	0	0	0	0	0	0	0	0	0	0	0	0	1	1	0	0	0	1	1	1	1	0	1	1	1	1	1	1	1	1	1	1	1	0	0	0	0	0	0
Cell 3: Upper	0	0	0	1	1	1	1	1	1	1	1	1	1	1	1	1	1	1	1	0	0	0	1	1	1	1	1	1	0	1	1	1	1	0	1	1	0	0	0	0
Cell 3: Lower	0	0	0	0	1	1	1	1	1	1	1	1	1	1	1	1	1	1	1	0	0	0	0	0	0	0	0	0	1	1	1	1	0	1	1	1	1	0	0	0
Cell 4: Upper	0	0	0	1	1	1	1	1	1	1	1	1	1	1	1	1	1	1	1	0	0	0	0	0	1	1	1	1	1	1	1	1	1	1	0	1	1	1	1	1
Cell 4: Lower	0	0	1	1	1	1	1	1	1	1	1	1	1	1	1	1	1	1	1	0	0	0	0	0	0	0	1	1	1	1	1	0	0	0	1	1	1	1	1	1
Cell 5: Upper	0	0	0	0	1	1	1	1	1	1	1	1	1	1	1	1	1	0	0	0	0	0	0	1	0	0	1	1	1	1	0	1	0	0	0	1	1	0	0	0
Cell 5: Lower	0	0	0	1	1	1	1	1	1	1	1	1	1	1	1	1	1	1	1	0	0	0	0	1	1	1	1	1	1	0	1	0	0	0	0	0	0	0	0	1
Cell 6: Upper	0	0	0	0	1	1	1	1	1	1	1	1	1	1	1	1	1	0	0	0	0	0	0	0	0	0	0	1	1	1	1	1	0	0	0	1	0	0	0	0
Cell 6: Lower	0	0	0	0	1	1	1	1	1	1	1	1	1	1	1	1	1	1	1	1	1	0	1	1	1	1	1	0	0	0	0	0	0	0	0	0	0	0	0	0
Cell 7: Upper	0	0	0	0	1	1	1	0	0	0	0	0	1	0	0	0	1	1	1	0	0	0	0	0	0	0	0	0	0	0	0	0	0	0	0	0	0	0	0	0
Cell 7: Lower	0	0	0	0	0	0	0	1	1	0	0	0	1	0	1	1	0	0	0	0	0	0	0	0	0	0	0	0	0	0	0	0	0	0	0	0	0	0	0	0
Cell 8: Upper	0	0	0	0	0	1	1	1	1	1	1	1	1	1	1	1	1	1	1	1	1	1	1	1	1	1	1	1	1	1	1	1	1	1	0	1	0	0	0	0
Cell 8: Lower	0	1	1	1	1	1	1	1	1	1	1	1	1	1	1	1	1	1	0	0	0	0	0	1	1	1	1	1	1	1	1	1	0	0	0	1	1	1	0	0
Cell 9: Upper	1	1	1	1	1	1	1	1	1	1	1	1	1	0	0	0	0	0	0	0	0	0	1	0	0	0	1	1	0	1	1	1	1	1	1	1	1	1	1	0
Cell 9: Lower	0	0	0	1	1	1	1	1	1	1	1	1	1	1	1	1	1	0	1	0	0	0	0	1	1	1	1	1	1	1	1	1	1	1	1	0	0	0	0	0
Cell 10: Upper	0	0	0	0	1	1	1	1	1	1	1	0	0	1	0	0	0	0	0	0	0	1	1	1	1	1	1	0	0	0	1	1	1	1	1	1	1	1	0	0
Cell 10: Lower	0	0	0	0	0	0	1	1	0	1	0	0	1	1	0	0	0	0	0	0	0	0	0	0	0	1	1	1	1	0	0	0	0	0	0	0	0	0	0	0
Cell 11: Upper	0	1	1	0	1	0	1	1	0	0	0	0	0	0	0	0	1	0	0	0	1	0	0	0	0	0	0	0	0	0	1	0	0	0	0	0	0	0	0	0
Cell 11: Lower	0	0	1	1	1	1	1	1	1	1	1	0	0	0	0	0	1	1	1	1	0	0	1	1	0	0	0	0	0	0	0	0	0	0	0	0	0	0	0	0
Cell 12: Upper	0	0	0	1	0	0	0	0	1	0	0	1	1	1	1	1	1	1	0	0	1	1	0	0	0	0	1	1	1	0	0	1	1	1	0	0	1	0	0	0
Cell 12: Lower	0	0	0	1	1	1	1	1	1	1	1	1	1	1	1	0	1	1	1	1	1	1	0	0	0	0	0	1	1	1	1	1	1	1	1	1	0	0	0	0
Cell 13: Upper	0	0	0	0	0	0	0	1	0	1	1	1	1	1	1	1	1	1	1	1	1	1	1	1	1	1	0	1	1	1	1	0	0	0	0	0	0	0	0	0
Cell 13: Lower	0	0	0	0	1	1	1	1	1	1	1	1	1	1	1	1	1	1	1	1	1	1	1	1	1	1	1	1	1	1	1	1	1	1	0	0	0	0	0	0
Cell 14: Upper	0	0	0	0	1	1	0	1	1	1	1	1	1	1	1	1	1	1	1	0	0	1	1	1	1	1	0	0	0	0	0	0	0	1	1	1	0	0	1	0
Cell 14: Lower	0	0	0	0	0	0	0	0	0	1	0	0	1	0	0	0	0	0	0	0	1	1	1	1	1	0	1	0	1	1	1	0	0	0	1	1	1	1	1	1
Cell 15: Upper	0	0	1	0	0	0	0	0	1	1	1	1	1	1	1	1	1	1	1	1	1	1	1	1	1	1	1	1	1	1	1	1	1	1	0	0	0	0	0	0
Cell 15: Lower	0	1	1	1	1	1	0	1	1	1	0	0	0	0	0	1	1	1	1	1	1	1	1	1	1	1	1	1	1	1	1	1	1	1	0	0	0	0	0	0
Cell 16: Upper	0	0	0	0	1	1	1	1	1	1	1	1	1	1	0	0	1	1	1	1	1	1	1	1	1	1	1	1	1	1	1	0	0	0	0	0	0	1	1	0
Cell 16: Lower	1	1	1	1	1	1	1	1	1	1	1	1	1	1	1	1	1	1	1	1	1	1	1	1	1	1	0	0	1	0	0	0	0	0	1	1	1	0	1	0
Cell 17: Upper	1	1	1	1	1	1	1	1	1	1	1	1	1	1	1	1	1	1	1	1	1	1	1	1	1	1	1	1	1	1	1	1	1	1	1	1	1	1	1	1
Cell 17: Lower	1	1	1	1	1	1	1	1	1	1	1	1	1	1	0	0	1	1	1	1	1	1	1	1	1	1	1	1	0	0	1	1	1	1	1	1	1	1	1	1
Cell 18: Upper	1	1	1	1	1	1	1	1	1	1	1	1	1	1	1	1	1	1	1	1	1	1	1	1	1	1	1	1	1	1	1	1	1	1	1	1	1	1	1	1
Cell 18: Lower	1	1	0	1	1	1	1	1	1	1	1	1	1	1	1	1	1	1	0	0	1	1	1	1	1	1	1	1	1	1	1	1	1	1	1	1	1	1	1	0
Cell 19: Upper	1	0	0	0	0	1	1	1	1	1	1	1	1	1	1	1	1	1	1	1	1	1	1	1	1	1	1	1	1	1	1	1	1	1	1	1	1	1	1	0
Cell 19: Lower	1	0	1	1	1	1	1	1	1	1	1	1	1	1	1	1	1	1	1	1	1	1	1	1	1	1	1	1	1	1	1	1	1	1	1	1	0	0	0	0
Cell 20: Upper	0	0	1	1	1	1	1	1	1	1	1	1	1	1	1	1	1	1	1	1	1	1	1	1	1	1	1	1	1	1	1	1	1	1	1	1	1	1	1	0
Cell 20: Lower	0	1	1	1	1	1	1	1	1	1	1	1	1	1	1	1	1	1	1	1	1	1	1	1	1	1	1	1	1	1	1	1	1	1	1	1	1	1	1	1
Cell 21: Upper	1	1	1	1	1	1	1	1	1	1	1	1	1	1	1	1	1	1	1	1	1	1	1	1	1	1	1	1	1	1	1	1	1	1	1	1	1	1	1	0
Cell 21: Lower	1	1	1	1	1	1	1	1	1	1	1	1	1	1	1	1	1	1	1	1	1	1	1	1	1	1	1	1	1	1	1	1	1	1	1	1	1	1	1	1
Cell 22: Upper	0	1	1	1	1	1	1	1	1	1	1	1	1	1	1	1	1	1	1	1	1	1	1	1	1	1	1	1	1	1	1	1	1	1	1	1	0	0	0	0
Cell 22: Lower	1	1	1	1	1	1	1	1	1	1	1	1	1	1	1	1	1	1	1	1	1	1	1	1	1	1	1	1	1	1	1	1	0	0	0	0	0	0	0	0
Cell 23: Upper	0	0	0	1	1	1	1	1	1	1	1	1	1	1	1	1	1	1	1	1	1	1	1	1	1	1	1	1	1	1	1	1	1	1	1	1	1	0	0	0
Cell 23: Lower	0	0	1	1	1	1	1	1	1	1	1	1	1	1	1	1	1	1	1	1	1	1	1	1	1	1	1	1	1	1	1	1	1	1	1	0	0	0	0	0
Cell 24: Upper	0	0	1	1	1	1	1	1	1	1	1	1	1	1	1	0	0	1	1	1	1	0	0	0	0	0	0	1	0	1	1	1	1	1	1	1	0	0	0	0
Cell 24: Lower	0	1	1	1	1	1	1	1	1	0	1	0	0	0	0	0	0	1	1	1	1	1	1	1	1	1	1	1	1	1	1	0	0	0	0	0	0	0	0	0
Cell 25: Upper	1	1	1	1	1	1	1	1	1	1	1	1	1	1	1	1	1	0	0	0	0	0	0	1	1	1	1	1	1	1	1	1	1	1	1	1	1	0	0	0
Cell 25: Lower	1	1	1	1	1	1	1	1	1	1	1	1	1	1	1	1	1	1	0	0	0	0	1	1	1	1	1	1	1	1	1	1	1	1	1	1	0	0	0	0
Cell 26: Upper	1	1	1	1	1	1	1	1	1	1	1	1	0	1	1	1	1	1	1	1	1	1	1	0	0	0	1	1	1	1	1	1	1	1	1	1	0	0	0	0
Cell 26: Lower	0	1	1	1	1	1	0	1	1	1	1	1	0	1	1	0	1	0	0	0	0	1	0	1	1	1	1	1	1	1	1	1	0	0	0	0	0	0	0	0
Cell 27: Upper	0	0	0	0	0	1	1	1	1	1	1	1	1	1	1	1	1	1	1	0	0	0	1	1	1	1	1	1	1	1	0	1	1	1	1	1	1	1	1	0
Cell 27: Lower	0	0	1	1	1	1	1	1	1	1	1	1	1	1	1	1	1	1	1	0	0	0	0	1	1	1	1	1	0	1	1	1	1	0	1	0	1	1	0	0
Cell 28: Upper	1	1	1	1	1	1	1	1	1	1	1	1	1	1	1	1	1	1	1	1	1	1	1	1	0	0	0	0	0	0	0	0	1	1	1	1	1	1	1	1
Cell 28: Lower	0	1	1	1	1	1	1	1	1	1	1	1	1	1	1	1	0	1	1	1	1	1	1	1	1	0	0	1	1	1	1	1	1	1	1	1	1	1	1	1
Cell 29: Upper	1	1	1	1	1	1	1	1	1	1	1	1	1	1	1	1	1	1	1	1	1	1	1	1	0	1	1	1	1	1	1	1	1	1	1	1	1	1	0	0
Cell 29: Lower	1	1	1	1	1	1	1	1	1	1	1	1	1	1	1	1	1	1	1	1	1	1	1	1	1	1	1	0	1	1	1	1	1	1	1	1	1	1	0	0
Cell 30: Upper	1	1	1	1	1	1	1	1	1	1	1	1	1	1	1	1	1	1	1	1	1	1	0	1	1	1	1	1	1	1	1	1	1	1	1	0	0	0	0	0
Cell 30: Lower	1	1	1	1	1	1	1	1	1	1	1	1	1	1	1	1	1	1	1	1	1	1	1	1	1	1	1	1	1	1	1	1	1	1	0	0	0	0	0	0
Cell 31: Upper	0	0	1	1	1	1	1	1	1	1	1	1	1	1	1	1	1	1	1	1	1	1	1	1	1	1	0	0	1	1	1	1	1	1	1	1	1	1	1	1
Cell 31: Lower	0	1	1	1	1	1	1	1	1	1	1	1	1	1	1	1	1	1	1	1	1	1	1	1	1	1	1	1	1	0	1	1	1	1	1	1	1	1	1	1
Cell 32: Upper	1	1	1	1	1	1	1	1	1	1	0	1	1	1	1	1	1	1	1	1	1	1	1	1	1	1	1	1	1	1	1	1	1	1	1	1	1	1	1	1
Cell 32: Lower	1	1	1	1	1	1	1	1	1	1	1	1	1	1	1	1	1	0	1	1	1	1	1	1	1	1	1	1	1	1	1	1	1	1	1	1	1	1	1	1
Cell 33: Upper	1	1	1	1	1	1	1	1	1	0	1	1	1	1	1	1	1	1	1	1	1	1	1	1	1	1	1	1	1	1	1	1	1	0	1	1	1	0	0	0
Cell 33: Lower	0	0	1	1	1	1	1	1	1	1	1	1	1	1	1	1	1	1	1	1	1	1	1	1	1	1	1	1	1	1	1	1	1	1	1	0	0	0	0	0
Cell 34: Upper	1	1	1	1	1	1	1	1	1	1	1	1	1	1	1	1	0	0	0	0	0	1	1	1	1	1	1	1	1	1	1	1	1	1	1	0	0	0	0	0
Cell 34: Lower	1	1	1	1	1	1	1	1	1	1	1	1	1	1	1	1	1	1	0	0	0	1	1	1	1	0	1	0	1	1	1	1	1	1	1	1	0	0	0	0
Cell 35: Upper	0	1	1	1	1	1	1	1	1	1	1	1	1	1	1	1	1	1	1	1	1	1	1	1	1	1	1	1	1	1	1	1	1	1	1	1	1	1	0	0
Cell 35: Lower	1	1	1	1	1	1	1	1	1	1	1	1	1	1	1	1	1	1	1	1	1	1	1	1	1	1	1	1	1	1	1	1	1	1	1	1	1	1	1	0
Cell 36: Upper	1	1	1	1	1	1	1	1	1	1	1	1	1	1	1	1	1	1	1	1	1	1	1	1	1	1	1	1	1	1	1	1	1	1	1	1	0	0	0	0
Cell 36: Lower	1	1	1	1	1	1	1	1	1	1	1	1	1	1	1	1	1	1	1	1	1	1	1	1	1	1	1	1	1	1	1	1	1	1	1	0	0	0	0	0
Cell 37: Upper	0	1	1	1	1	1	1	1	1	1	1	1	1	1	1	1	1	1	1	1	1	1	1	1	1	1	1	1	1	1	1	1	1	1	1	0	0	0	0	0
Cell 37: Lower	0	1	1	1	1	1	1	1	1	1	1	1	1	1	1	1	1	1	1	1	1	1	1	1	1	1	1	1	1	1	1	1	1	1	1	1	1	1	0	0
Cell 38: Upper	0	0	1	1	1	1	1	1	1	1	1	1	1	1	1	1	0	0	1	1	1	1	1	1	1	1	1	1	1	1	1	1	1	1	1	1	1	0	0	0
Cell 38: Lower	1	1	0	1	1	1	1	1	1	1	1	1	1	1	1	1	1	1	1	1	1	0	0	0	1	1	1	1	1	1	1	0	1	1	1	1	1	1	0	0
Cell 39: Upper	0	1	1	1	1	1	1	1	1	1	1	1	1	1	1	1	1	1	1	1	1	1	0	1	1	1	1	1	1	1	1	1	1	0	0	0	0	0	0	0
Cell 39: Lower	1	0	1	1	1	1	1	1	1	1	1	1	1	1	1	1	1	1	1	1	1	1	1	1	1	1	1	1	1	1	0	0	0	0	1	1	1	1	0	0
Cell 40: Upper	0	0	0	0	0	0	0	1	1	1	1	1	1	1	1	1	1	1	1	1	1	1	1	1	1	1	1	1	1	1	1	1	1	1	0	0	0	0	0	0
Cell 40: Lower	0	0	0	0	0	1	1	1	1	1	1	1	1	1	1	1	1	1	1	1	1	1	1	1	1	1	1	1	1	1	1	1	1	1	1	1	0	0	0	0
Cell 41: Upper	1	1	1	1	1	1	1	1	1	1	1	1	1	1	1	1	1	1	1	1	1	1	1	1	1	1	1	1	1	1	1	1	1	1	1	1	1	1	1	1
Cell 41: Lower	0	1	1	1	1	1	1	1	1	1	1	1	1	1	1	1	1	0	0	1	0	1	1	1	1	1	1	1	1	1	1	0	0	0	0	0	0	0	0	0
Cell 42: Upper	1	1	1	1	1	1	1	1	1	1	1	1	1	1	1	1	1	1	1	1	1	1	1	1	1	1	1	1	1	1	1	1	1	1	1	1	1	0	0	0
Cell 42: Lower	1	1	1	1	1	1	1	1	1	1	1	1	1	1	1	1	1	1	1	1	1	1	1	1	1	1	1	1	1	1	1	1	1	1	1	1	1	0	0	0
Cell 43: Upper	0	1	1	1	1	1	1	1	1	1	1	1	1	1	1	1	1	1	1	1	1	1	1	1	1	1	0	0	1	1	1	1	1	1	1	1	1	0	1	0
Cell 43: Lower	0	0	1	1	1	1	1	1	1	1	1	1	1	1	1	1	1	1	1	1	1	1	1	1	1	1	1	1	1	1	1	1	1	1	1	1	1	1	1	1
Cell 44: Upper	0	0	0	1	1	1	1	1	1	1	1	1	1	1	1	1	1	1	1	1	1	1	1	1	1	1	1	1	1	1	1	1	1	1	1	1	0	0	0	0
Cell 44: Lower	0	0	0	0	1	0	1	1	1	1	1	1	1	1	1	1	0	0	1	1	1	1	1	1	1	1	1	1	1	1	1	1	1	1	1	0	0	0	0	0
Cell 45: Upper	0	0	1	1	1	1	1	1	1	1	1	1	1	1	1	1	1	1	0	0	0	1	1	1	1	1	1	1	1	1	1	1	1	1	1	1	1	1	1	0
Cell 45: Lower	1	1	1	1	1	1	1	1	1	1	1	1	1	1	1	1	1	0	0	0	0	1	1	1	0	1	1	1	1	1	1	1	1	1	1	1	1	1	1	0
Cell 46: Upper	0	0	0	1	1	1	0	0	0	1	1	1	1	1	1	1	1	1	1	1	1	1	1	1	1	1	1	1	1	1	1	1	1	1	0	1	0	0	0	0
Cell 46: Lower	0	0	0	0	0	0	0	0	0	0	1	1	1	1	1	1	1	1	1	1	1	1	1	1	1	1	1	1	1	1	1	0	0	1	1	1	1	0	0	0
Cell 47: Upper	0	1	1	1	0	1	1	1	0	1	0	1	1	1	1	1	1	1	1	1	0	1	1	1	1	1	1	1	1	1	1	1	1	1	0	0	0	1	1	0
Cell 47: Lower	1	0	1	1	1	1	1	1	1	1	1	1	1	1	1	1	1	1	1	1	1	1	1	1	1	1	1	1	1	1	1	1	1	1	1	1	1	0	0	0
Cell 48: Upper	0	0	1	1	1	1	1	1	1	1	1	1	1	1	1	1	1	1	1	1	1	1	1	1	0	1	1	1	1	1	1	1	1	1	1	1	1	0	0	0
Cell 48: Lower	0	0	0	1	1	1	1	1	1	1	1	1	1	1	1	1	1	1	1	1	1	1	1	1	1	1	1	1	1	1	1	1	1	1	1	1	1	0	0	0
Cell 49: Upper	0	0	0	0	1	1	1	1	1	1	1	1	1	1	1	1	1	1	1	1	1	1	1	1	1	1	1	1	1	1	1	1	1	0	0	0	0	0	0	0
Cell 49: Lower	0	0	0	0	0	1	1	1	1	1	1	1	1	1	1	1	1	1	1	1	1	1	1	1	1	1	1	1	1	1	0	0	1	1	1	0	0	0	0	0
Cell 50: Upper	0	0	1	1	1	1	1	1	1	1	1	1	1	1	1	1	1	1	0	0	1	1	1	1	1	1	1	1	1	1	1	1	1	0	1	1	0	0	0	0
Cell 50: Lower	0	0	1	1	1	1	1	1	1	1	1	1	1	1	1	1	1	1	1	0	0	0	1	1	1	1	1	1	1	1	1	1	1	1	1	0	0	0	0	0
Cell 51: Upper	0	1	1	1	1	1	1	1	1	1	1	1	1	1	1	1	1	0	1	1	1	1	1	1	1	1	1	1	1	1	1	1	1	0	0	0	1	1	1	0
Cell 51: Lower	1	1	1	1	1	1	1	1	1	1	1	1	1	1	0	0	0	1	1	1	1	1	1	1	1	1	1	1	1	1	1	1	1	1	1	1	1	0	0	0
Cell 52: Upper	0	0	1	1	1	1	1	1	1	1	1	1	1	1	1	1	1	1	1	1	1	1	1	1	1	1	1	1	1	1	1	1	1	1	1	1	1	1	1	0
Cell 52: Lower	0	0	0	1	1	1	1	1	1	1	1	1	1	1	1	1	1	1	1	1	1	1	1	1	1	1	0	1	1	1	1	1	0	1	1	1	0	0	0	0
Cell 53: Upper	0	0	1	1	1	1	1	1	1	1	1	0	0	1	1	1	1	1	1	1	0	0	1	1	1	1	1	1	1	1	1	1	1	1	1	1	1	1	1	1
Cell 53: Lower	0	0	0	0	0	0	1	1	1	1	1	0	0	1	1	1	1	1	1	1	1	0	0	0	0	1	1	1	1	1	1	1	1	1	1	1	1	1	0	0
Cell 54: Upper	1	0	0	1	1	1	1	1	1	1	1	1	1	1	1	1	1	1	1	1	1	1	1	1	1	1	1	1	0	0	0	0	0	0	1	0	0	0	0	0
Cell 54: Lower	1	0	1	1	1	1	1	1	1	1	1	1	1	1	1	1	1	1	1	1	1	0	0	0	1	1	1	1	1	1	1	1	1	1	1	1	0	0	0	0
Cell 55: Upper	0	0	0	0	1	1	1	1	1	1	1	1	1	1	1	1	1	1	1	1	1	1	1	1	1	1	1	1	1	1	1	1	1	1	1	1	1	1	1	1
Cell 55: Lower	0	0	0	0	1	1	1	1	1	1	1	1	1	1	1	1	1	1	1	1	1	1	1	1	1	1	1	1	1	1	0	1	1	1	1	1	1	1	1	1
Cell 56: Upper	0	0	0	0	0	0	0	1	1	1	1	1	1	1	1	1	1	1	1	1	1	1	1	1	1	1	1	1	1	1	1	1	1	1	1	1	0	0	0	0
Cell 56: Lower	0	1	0	0	1	1	1	1	1	1	1	1	1	1	1	1	1	1	1	1	1	1	1	1	1	1	1	1	1	1	1	1	1	1	1	1	1	1	0	0
Cell 57: Upper	0	0	0	0	0	1	1	1	1	1	1	1	1	1	1	1	1	1	1	0	0	0	0	0	1	1	1	1	1	1	1	0	0	0	1	0	0	0	0	0
Cell 57: Lower	0	0	0	0	1	1	1	1	1	1	1	1	1	1	1	0	0	0	0	0	1	1	1	1	1	1	1	1	1	1	0	0	1	1	1	0	0	0	0	0
Cell 58: Upper	1	1	1	1	1	1	1	1	1	1	1	1	1	1	1	1	1	1	1	1	1	0	0	0	1	1	0	1	1	1	1	1	1	1	1	1	1	1	1	1
Cell 58: Lower	1	1	1	1	1	1	1	1	1	1	1	1	1	1	1	1	1	1	1	1	0	0	0	0	1	1	1	1	1	1	0	1	1	1	1	1	1	1	1	1
Cell 59: Upper	0	1	1	1	1	1	1	1	1	1	1	1	1	1	0	0	0	0	0	0	0	0	0	0	0	0	0	0	1	1	1	1	1	1	1	1	1	1	1	1
Cell 59: Lower	0	0	1	1	1	1	1	1	0	1	1	1	1	0	1	0	0	0	0	0	0	0	0	0	0	0	1	1	1	1	1	0	1	1	1	1	1	0	1	1
Cell 60: Upper	0	0	1	1	1	1	1	1	1	1	0	1	1	1	1	1	0	1	0	0	0	0	0	0	0	0	0	0	1	1	1	1	1	1	1	1	1	1	1	1
Cell 60: Lower	0	0	1	1	1	1	0	1	0	0	1	1	1	1	1	1	1	1	1	0	0	0	0	0	0	0	1	1	1	1	1	1	1	1	1	1	1	1	1	1
Cell 61: Upper	1	1	1	1	1	1	1	1	1	1	1	1	1	1	1	1	1	1	1	1	0	0	0	0	0	1	1	1	1	1	1	1	1	1	1	1	1	1	1	1
Cell 61: Lower	0	1	1	1	1	1	1	1	1	1	1	1	1	1	1	1	1	1	1	1	0	0	1	1	1	1	1	1	1	1	1	1	1	1	1	1	1	1	1	1
Cell 62: Upper	0	0	1	1	1	1	1	1	1	1	1	1	1	1	1	1	1	1	1	1	1	1	1	1	0	0	1	1	1	1	1	0	0	0	1	1	1	0	1	1
Cell 62: Lower	0	0	1	1	1	1	1	1	1	1	1	1	1	1	1	1	1	1	1	1	1	1	0	0	1	1	1	1	1	0	1	0	1	1	1	1	1	1	1	1
Cell 63: Upper	0	1	1	1	1	1	1	1	1	1	1	1	1	1	1	1	1	1	1	1	1	1	0	0	1	1	1	1	1	1	1	1	0	0	1	1	1	1	1	1
Cell 63: Lower	0	1	1	1	1	1	1	1	1	1	1	1	1	1	1	1	1	1	1	0	1	1	1	0	0	0	0	1	0	0	1	1	1	1	1	1	1	1	1	1
Cell 64: Upper	1	1	1	1	1	1	1	1	1	1	1	1	1	1	1	1	1	1	1	1	1	1	1	1	1	1	1	1	1	1	1	1	1	1	1	0	0	1	1	1
Cell 64: Lower	1	1	1	1	1	1	1	1	1	1	1	1	1	1	1	1	1	1	1	1	1	0	1	1	1	1	1	1	1	1	0	1	0	1	1	1	1	1	1	1
Cell 65: Upper	1	1	1	1	1	1	1	1	1	1	1	1	1	1	1	1	1	1	1	1	1	1	1	1	1	1	1	1	1	1	1	1	1	1	1	1	1	1	1	1
Cell 65: Lower	1	1	1	1	1	1	1	1	1	1	1	1	1	1	1	1	1	1	1	0	1	1	1	1	1	1	1	1	1	1	1	1	1	1	1	1	1	1	1	1
Cell 66: Upper	1	1	1	1	1	1	1	1	1	1	1	1	1	1	1	1	0	1	1	1	1	1	1	1	1	1	0	1	1	1	1	1	1	1	1	1	1	1	1	1
Cell 66: Lower	1	1	1	1	1	1	1	1	1	1	1	1	1	1	1	1	1	1	1	1	1	1	1	1	1	1	1	1	1	1	1	1	1	1	1	1	1	1	1	1
Cell 67: Upper	0	0	0	1	1	1	1	1	1	1	1	1	1	1	1	1	1	1	1	0	0	0	0	0	1	1	1	1	1	1	1	1	1	1	1	1	1	1	1	1
Cell 67: Lower	0	0	0	1	1	1	1	1	1	1	1	1	1	0	0	1	1	0	0	0	0	1	0	1	1	1	1	1	1	1	1	1	1	1	1	1	1	1	1	1
Cell 68: Upper	1	1	1	1	1	1	1	1	1	1	1	1	1	1	1	1	1	0	1	1	1	1	1	1	1	1	1	1	1	1	1	1	1	0	1	1	1	1	1	1
Cell 68: Lower	1	1	1	1	1	1	1	1	0	1	1	1	1	1	1	1	0	1	1	1	1	1	0	0	1	1	1	1	1	0	1	0	0	0	1	1	1	1	1	1
Cell 69: Upper	1	1	1	1	1	1	1	1	1	1	1	1	1	1	1	1	1	1	1	1	1	1	1	0	1	1	1	1	1	1	1	1	1	1	1	1	1	1	1	1
Cell 69: Lower	1	0	1	1	1	1	1	1	1	1	1	1	1	1	1	1	1	1	1	1	1	1	1	0	1	1	1	1	1	0	1	1	1	1	1	1	1	1	1	0
Cell 70: Upper	0	0	1	1	1	1	1	1	1	1	1	1	1	1	1	1	1	1	0	0	1	1	1	1	1	1	1	1	1	1	1	1	0	1	1	1	1	1	0	0
Cell 70: Lower	0	0	1	1	1	1	1	1	1	1	1	1	1	1	1	1	1	0	0	1	1	1	1	1	1	1	1	1	1	1	1	1	1	1	1	1	1	1	1	0
Cell 71: Upper	1	1	1	1	1	1	1	1	1	1	1	1	1	1	0	0	1	1	1	1	0	0	0	1	1	0	1	1	1	1	1	1	1	1	1	1	1	1	1	1
Cell 71: Lower	0	1	1	1	1	1	1	1	1	1	1	1	0	0	0	1	1	1	1	0	0	0	0	0	0	0	1	1	1	1	1	1	1	1	1	1	1	1	1	1
Cell 72: Upper	0	0	0	1	1	1	1	1	1	1	1	1	1	1	1	1	1	1	1	1	1	0	0	0	0	0	1	1	0	1	1	1	1	1	1	1	1	1	1	1
Cell 72: Lower	0	1	1	1	1	1	1	1	1	1	1	1	1	1	1	1	1	1	1	1	1	1	1	1	1	1	0	0	0	0	1	1	1	1	1	1	1	1	1	1
Cell 73: Upper	1	0	1	1	1	1	1	1	1	1	1	1	1	0	1	1	0	1	1	1	1	1	1	1	1	1	1	1	1	1	1	1	1	1	1	1	1	1	1	1
Cell 73: Lower	1	1	1	1	1	1	1	1	1	1	1	1	1	1	1	1	1	1	1	1	1	1	1	1	1	1	1	1	1	1	1	1	1	1	1	1	1	1	1	1
Cell 74: Upper	0	1	1	1	1	1	1	1	1	1	1	1	1	0	0	1	1	1	1	1	1	1	1	1	1	1	1	1	1	1	1	1	1	1	1	1	1	1	1	1
Cell 74: Lower	0	1	1	1	1	1	1	1	1	1	1	1	1	1	1	1	1	1	1	1	1	1	1	1	1	1	1	1	1	1	0	1	1	1	1	1	1	1	1	1
Cell 75: Upper	0	0	0	0	0	1	1	1	1	1	1	1	0	0	1	1	1	1	0	0	0	0	0	0	0	1	1	1	1	0	0	0	0	0	1	1	1	1	1	1
Cell 75: Lower	0	0	1	1	1	1	1	1	1	1	1	1	1	1	1	1	1	1	1	1	0	0	0	0	0	0	0	0	1	1	0	1	1	1	0	0	1	1	1	1
Cell 76: Upper	0	0	0	1	1	1	1	1	1	1	1	1	1	0	0	0	1	1	1	1	1	0	1	1	1	0	1	1	0	1	1	1	1	1	1	1	1	1	1	0
Cell 76: Lower	0	0	0	1	1	1	1	1	1	1	1	1	1	1	1	1	1	1	1	1	0	1	0	0	0	1	1	1	1	1	1	1	1	1	1	1	1	1	1	1
Cell 77: Upper	0	0	0	1	1	1	1	1	1	1	1	1	1	1	1	1	1	1	1	1	1	1	1	1	0	0	0	1	1	1	1	1	1	1	1	1	1	1	1	1
Cell 77: Lower	0	0	1	1	1	1	1	1	1	1	1	1	1	1	1	1	1	1	1	1	0	0	1	1	1	1	1	1	1	1	1	1	1	1	1	1	1	1	1	1
Cell 78: Upper	1	1	1	1	1	1	1	1	0	1	1	1	1	1	1	1	1	1	1	0	1	1	1	0	1	1	0	0	1	1	1	1	1	1	1	1	1	1	1	1
Cell 78: Lower	1	1	1	1	1	1	1	1	1	1	1	1	1	1	1	1	1	0	1	1	1	1	1	0	0	0	1	1	1	1	1	1	1	1	1	1	1	1	1	1
Cell 79: Upper	0	0	1	1	1	1	1	1	1	1	1	1	1	1	0	1	1	1	1	0	0	0	1	1	1	1	1	1	1	1	1	1	1	1	1	1	1	1	1	0
Cell 79: Lower	0	1	1	1	1	1	1	1	1	1	1	1	1	1	1	1	1	1	1	1	0	0	0	0	1	1	1	1	1	1	1	1	1	1	1	1	1	1	1	1
Cell 80: Upper	1	0	0	0	1	1	1	1	1	1	1	1	1	1	1	1	0	0	0	0	0	0	0	0	0	0	0	1	1	1	0	1	1	1	1	1	1	1	1	1
Cell 80: Lower	0	1	1	1	1	1	1	1	1	1	1	1	1	0	1	1	1	1	1	0	1	0	0	0	0	0	0	0	1	1	1	1	1	1	1	1	1	1	1	1
Cell 81: Upper	1	0	1	1	1	1	1	1	1	1	1	1	1	1	1	0	0	0	0	0	1	1	1	1	0	1	1	1	1	1	1	1	1	1	1	1	1	1	1	1
Cell 81: Lower	1	0	1	1	1	1	1	1	1	1	1	1	1	1	1	1	1	1	0	1	1	1	1	1	1	1	1	1	1	1	1	1	1	1	1	1	1	1	1	1
Mean:	0.358025	0.462963	0.666667	0.783951	0.876543	0.91358	0.907407	0.95679	0.919753	0.944444	0.925926	0.919753	0.919753	0.888889	0.882716	0.87037	0.864198	0.820988	0.796296	0.697531	0.697531	0.703704	0.709877	0.746914	0.777778	0.802469	0.833333	0.87037	0.882716	0.864198	0.858025	0.820988	0.796296	0.790123	0.802469	0.746914	0.654321	0.555556	0.518519	0.388889
Wilson Score:	0.361313	0.463821	0.662806	0.777373	0.867821	0.904	0.89797	0.946209	0.91003	0.934149	0.91606	0.91003	0.91003	0.879881	0.873851	0.861791	0.855761	0.813552	0.789433	0.692955	0.692955	0.698985	0.705015	0.741194	0.771343	0.795463	0.825612	0.861791	0.873851	0.855761	0.849731	0.813552	0.789433	0.783403	0.795463	0.741194	0.650746	0.554269	0.51809	0.391463
Wilson Score Interval:	0.0730408	0.0758949	0.0718507	0.0629813	0.0508213	0.043825	0.0451144	0.0327053	0.0424763	0.0363511	0.0410623	0.0424763	0.0424763	0.0486722	0.049767	0.0518376	0.0528179	0.0588189	0.061681	0.0700583	0.0700583	0.0696572	0.0692413	0.0664194	0.0636011	0.0609993	0.057244	0.0518376	0.049767	0.0528179	0.0537644	0.0588189	0.061681	0.0623415	0.0609993	0.0664194	0.072472	0.0756388	0.0760481	0.0742409

[truncated: 5 more sheets: Supp Fig 4a, Supp Fig 4b, Supp Fig 5a, Supp Fig 5b, Supp Fig 6c]
